# Supplementary material for: Galectin-8 induces functional disease markers in human osteoarthritis and cooperates with galectins-1 and -3
Source: Cell Mol Life Sci. 2018 Jun 22;75(22):4187–205. doi: 10.1007/s00018-018-2856-2 (PMC6182346; doi:10.1007/s00018-018-2856-2)
Supplement: Supplementary file 13 — MatInspector-based detection of putative transcription factor binding sites in promoter and intron regions of the gene of human Gal-8. Shown are the relative positions (Pos.) of potential binding motifs for transcription factors in relation to the transcription start point +1 (TSP). The analysis includes as well the promoter region 2500 bp upstream of the TSP as the introns downstream of the ATG. The location of the motif is either on the sense (+) or antisense (-) strand (Orientation). Sequence shows the corresponding DNA sequence, wherein the potential transcription factor binding site was found. The core sequence of the motif is indicated in capital letters. For analysis the core similarity was set to 1.0, which means a perfect match for the highest conserved region of the motif. The matrix similarity gives information about the score for the comparison with the respective matrix. In the course of this each position of the potential motif is compared with the highest conserved nucleotide at the same position in the matrix. The matrices with a score beyond 0.8 are shown in the table and clustered for their functional related families. Names of matrix families are given below the table (XLS 750 kb) [file 18_2018_2856_MOESM13_ESM.xls]

## Sheet: MatInspector matches
	Family	Matrix	Position	Orientation	Sequence	Core similarity	Matrix similarity
	O$INRE	O$DINR.01	-1919	(-)	tgTCAGttctc	1.0	0.974
	O$PTBP	O$PTATA.02	-475	(+)	cagcTATAaatccaa	1.0	0.943
	O$VTBP	O$ATATA.01	-2057	(-)	tactataTAAGgtgcct	1.0	0.858
		O$ATATA.01	-52	(+)	gggtattTAAGagcatc	1.0	0.947
		O$LTATA.01	-2149	(+)	gagTATAagcttcctcg	1.0	0.857
		O$LTATA.01	-2059	(-)	ctaTATAaggtgccttt	1.0	0.888
		O$VTATA.01	-231	(+)	gtggaTAAAagccaagt	1.0	0.905
		O$VTATA.01	-2104	(-)	gactaTAAActccatga	1.0	0.927
		O$VTATA.01	-474	(+)	agctaTAAAtccaaggc	1.0	0.949
		O$VTATA.02	-2185	(+)	ttctcTAAAacacatca	1.0	0.891
		O$VTATA.02	-589	(-)	ttgcaTAAAatagatat	1.0	0.904
	V$AARF	V$AARE.01	-1581	(-)	gTTTCacca	1.0	0.953
	V$ABDB	V$HOXA9.02	-477	(+)	gacagctaTAAAtccaa	1.0	0.852
		V$HOXA9.02	-2075	(+)	aagtaacaTAAAataaa	1.0	0.868
		V$HOXB9.01	-52	(-)	gatgctctTAAAtaccc	1.0	0.926
		V$HOXB9.01	-1071	(-)	aatgttcaTAAAtccta	1.0	0.934
		V$HOXC13.02	-1869	(-)	tcccatccTAAAatctt	1.0	0.843
		V$HOXC9.01	-270	(-)	tagtgtcaTTAAcgtgg	1.0	0.947
	V$AP1F	V$AP1.02	-1016	(-)	ggctGAGTgaaag	1.0	0.883
		V$AP1.02	-2278	(-)	tggtGAGTgaaag	1.0	0.889
		V$AP1.02	-1878	(+)	tattGAGTaaaga	1.0	0.902
		V$AP1.02	-1717	(-)	ctttGAGTaaaga	1.0	0.907
		V$BATF.01	-915	(+)	ggttgaCTCAggg	1.0	0.974
		V$JUNB.01	-989	(-)	ttgtaaGTCAtat	1.0	0.922
		V$JUNB.01	-82	(+)	ctatcaGTCAgtg	1.0	0.922
		V$JUNB.01	-915	(-)	ccctgaGTCAacc	1.0	0.978
	V$AP1R	V$BACH2.02	-920	(-)	ctgggcccTGAGtcaaccttgta	1.0	0.977
		V$MAFB.01	-154	(-)	aacaaagtcatgTCAGccacttg	1.0	0.845
		V$MAFK.01	-882	(+)	ctgtaatttcAGCAttgtgggag	1.0	0.830
		V$NFE2.01	-1506	(+)	caggaggCTGAggcacatgaatc	1.0	0.855
		V$NFE2.01	-372	(-)	tcatgttCTGAttcactgttgct	1.0	0.880
		V$NFE2L2.01	-1021	(-)	aacggggctGAGTgaaagggcca	1.0	0.832
		V$TCF11MAFG.01	-1350	(+)	aattatgttttGTCAtgacttct	1.0	0.847
	V$AP2F	V$TCFAP2A.01	-2358	(+)	agaccctcAGGGact	1.0	0.943
		V$TCFAP2A.02	-2358	(-)	agtcCCTGagggtct	1.0	0.967
	V$AP4R	V$AP4.02	-2342	(+)	tgcagcAGCTgctcgct	1.0	0.940
		V$AP4.02	-2343	(-)	gcgagcAGCTgctgcaa	1.0	0.946
	V$ARID	V$ARID5A.01	-1157	(+)	agtgaATATttgcttatttaa	1.0	0.929
		V$ARID5A.01	-1164	(-)	agcaaATATtcactgaatgcc	1.0	0.941
		V$ARID5A.01	-1891	(-)	actcaATATttccttttccct	1.0	0.954
		V$ARID5A.01	-1951	(+)	tttaaATATtggtggtcagga	1.0	0.963
		V$ARID5A.01	-1958	(-)	caccaATATttaaaattgcaa	1.0	0.969
		V$ARID5A.01	-1884	(+)	aggaaATATtgagtaaagatt	1.0	0.970
		V$BRIGHT.01	-320	(+)	cctcaATTAaaacaaaaaata	1.0	0.937
		V$JARID2.01	-133	(+)	tttaacTTTAtttgtatttct	1.0	0.896
		V$JARID2.01	-266	(-)	atatatTTTAgtgtcattaac	1.0	0.899
	V$BARB	V$BARBIE.01	-1793	(+)	aaggAAAGtagtagg	1.0	0.889
	V$BCDF	V$CRX.01	-1278	(-)	tatccTAATcggtctcc	1.0	0.954
		V$CRX.01	-2195	(+)	caattTAATcttctcta	1.0	0.959
		V$GSC.02	-1372	(-)	catgtTAATcccttact	1.0	0.985
		V$OTX2.01	-1058	(+)	catttTAATccagattt	1.0	0.992
		V$PCE1.01	-778	(-)	ccagcTAATttaaaaat	1.0	0.908
		V$PCE1.01	-323	(-)	tgtttTAATtgaggaat	1.0	0.950
		V$PCE1.01	-1126	(+)	tgggcTAATtgaacaac	1.0	0.991
	V$BCL6	V$BCL6.04	-2142	(+)	agcTTCCtcgaaacaag	1.0	0.965
		V$BCL6.04	-1093	(-)	ttaTTCCtagaaatatc	1.0	0.996
	V$BEDF	V$ZBED4.01	-1630	(+)	ggcGGGCggatcact	1.0	0.940
		V$ZBED4.02	-676	(+)	ggggctgGGGGgaga	1.0	0.945
	V$BHLH	V$BHLHA15.01	-2300	(+)	tcttcaTATGgct	1.0	0.902
		V$BHLHA15.01	-2299	(-)	cagccaTATGaag	1.0	0.920
	V$BPTF	V$FAC1.01	-1976	(-)	cccaaAACAca	1.0	0.967
		V$FAC1.01	-1138	(+)	aaaatAACAca	1.0	0.970
		V$FAC1.01	-496	(+)	cacacAACAca	1.0	0.996
	V$BRAC	V$EOMES.02	-2470	(+)	tactctcctaGGTGgtgccatccaatctc	1.0	0.883
		V$SPT.01	-1675	(-)	tgggattgcagGTGTgagccactgcatcc	1.0	1000
	V$BRN5	V$BRN5.01	-592	(-)	gctttgCATAaaatagatatcaa	1.0	0.814
		V$BRN5.03	-302	(+)	aTAATgaaaacaaaagccaggga	1.0	0.834
		V$BRN5.03	-330	(+)	gTAATgaattcctcaattaaaac	1.0	0.838
		V$BRN5.03	-265	(+)	tTAATgacactaaaatatatctt	1.0	0.862
	V$BRNF	V$BRN2.03	-133	(+)	tttaactttATTTgtattt	1.0	0.933
		V$BRN3.02	-1701	(-)	cgtctacTAATttttgctc	1.0	0.897
		V$BRN3.02	-336	(+)	ggacttgTAATgaattcct	1.0	0.913
		V$BRN3.03	-271	(+)	cccacgtTAATgacactaa	1.0	0.835
		V$TST1.01	-2044	(+)	agtatATTAgcatgacaaa	1.0	0.906
		V$TST1.01	-1063	(-)	tctggATTAaaatgttcat	1.0	0.965
		V$TST1.01	-1369	(+)	aagggATTAacatgatctg	1.0	0.965
	V$CAAT	V$ACAAT.01	-2406	(-)	gccaCCAAccagtat	1.0	0.875
		V$ACAAT.01	-1950	(-)	accaCCAAtatttaa	1.0	0.939
		V$NFY.04	-2453	(+)	ccatCCAAtctcatg	1.0	0.935
		V$NFY.04	-431	(-)	agatCCAAtctgaat	1.0	0.936
		V$NFY.04	-99	(+)	acagCCAAtaggtca	1.0	0.948
	V$CABL	V$CABL.01	-312	(+)	aaAACAaaaaa	1.0	0.997
	V$CART	V$PHOX2.01	-2051	(-)	catgcTAATatactatataag	1.0	0.871
		V$PHOX2.01	-40	(+)	gcatcTAATaggcacagaatt	1.0	0.879
		V$PHOX2.01	-782	(-)	ccagcTAATttaaaaattttt	1.0	0.889
		V$PHOX2A.01	-1705	(-)	tctactAATTtttgctcattc	1.0	0.849
		V$RAX.01	-1131	(-)	ttgttcAATTagcccagtgtg	1.0	0.888
		V$S8.01	-327	(-)	tgtttTAATtgaggaattcat	1.0	1000
		V$S8.01	-1126	(+)	tgggcTAATtgaacaacagtg	1.0	1000
		V$SHOX2.01	-777	(+)	tttttaAATTagctgggcata	1.0	0.851
		V$SHOX2.01	-322	(+)	ttcctcAATTaaaacaaaaaa	1.0	0.866
	V$CDXF	V$CDX2.01	-2075	(-)	tttttatTTTAtgttactt	1.0	0.840
		V$CDX2.02	-1073	(+)	cttaggatTTATgaacatt	1.0	0.858
		V$CDX2.02	-2020	(-)	tccttgctTTATttctggc	1.0	0.866
		V$CDX2.03	-2103	(+)	catggagtTTATagtctta	1.0	0.928
		V$CDX2.03	-477	(-)	ccttggatTTATagctgtc	1.0	0.934
	V$CEBP	V$CEBPB.01	-533	(-)	tagtttgaGAAAagg	1.0	0.941
		V$CEBPB.01	-247	(-)	tttgtttgGAAAgat	1.0	0.945
		V$CEBPE.02	-584	(+)	tattttatGCAAagc	1.0	0.987
	V$CHOP	V$CHOP.02	-1659	(+)	accTGCAatccca	1.0	0.995
	V$CIZF	V$NMP4.01	-1805	(+)	agAAAAagtga	1.0	0.982
	V$CLOX	V$CDP.02	-437	(-)	caagatcCAATctgaataggtga	1.0	0.959
		V$CLOX.01	-1286	(-)	tcctaATCGgtctccctatattt	1.0	0.810
		V$CPHX.01	-1788	(-)	tgTGATttcatctcctactactt	1.0	0.860
		V$CPHX.01	-637	(-)	atTGATaaagtcaggagcaattg	1.0	0.870
	V$CREB	V$CJUN_ATF2.01	-1622	(-)	aactccTGACctcaagtgatc	1.0	0.993
		V$CREB1.02	-2446	(+)	atctcATGAtgtcatatcatt	1.0	0.968
		V$CREB2.01	-2447	(-)	atgataTGACatcatgagatt	1.0	0.852
		V$E4BP4.01	-989	(-)	tgtttcttttGTAAgtcatat	1.0	0.822
		V$E4BP4.01	-2083	(+)	gatgggtgaaGTAAcataaaa	1.0	0.847
		V$E4BP4.01	-1258	(+)	cagtaataatGTAAgagatgt	1.0	0.874
		V$XBP1.01	-277	(-)	tgtcattaACGTgggctttct	1.0	0.898
	V$CSEN	V$DREAM.01	-452	(+)	atGTCAagggt	1.0	0.968
	V$CTCF	V$CTCF.01	-683	(+)	aagtggcggggctgGGGGgagactcag	1.0	0.807
	V$DLXF	V$DLX1.01	-321	(-)	tttttgttttAATTgagga	1.0	0.940
		V$DLX3.01	-888	(+)	tcatgcctgTAATttcagc	1.0	0.925
		V$DLX3.02	-776	(-)	atgcccagcTAATttaaaa	1.0	0.952
		V$DLX3.02	-1130	(+)	acactgggcTAATtgaaca	1.0	0.957
		V$DLX5.01	-1125	(-)	actgttgttcAATTagccc	1.0	0.916
	V$DMRT	V$DMRT2.01	-1452	(-)	gtacagtgtTACAttctcagc	1.0	0.893
	V$DMTF	V$DMP1.02	-1680	(+)	tggccGGATgcagtg	1.0	0.976
	V$E2FF	V$E2F.02	-1113	(+)	caacagtgcCAAAtgag	1.0	0.849
		V$E2F.03	-1536	(+)	tggtgGCGCgcacctgt	1.0	0.933
		V$E2F1.01	-683	(+)	aagtGGCGgggctgggg	1.0	0.974
		V$E2F2.01	-1537	(-)	caggtGCGCgccaccat	1.0	0.902
		V$E2F4.01	-1634	(+)	ccgagGCGGgcggatca	1.0	0.963
	V$EBOX	V$USF1.01	-1624	(+)	cggaTCACttgaggtca	1.0	0.956
		V$USF1.01	-711	(+)	aggaTCACttgagggaa	1.0	0.956
	V$EGRF	V$WT1.02	-870	(+)	cattgtgGGAGgccaaggc	1.0	0.959
		V$WT1.02	-720	(+)	tgaggtgGGAGgatcactt	1.0	0.959
	V$ESRR	V$ESRRA.03	-1304	(+)	ttgcagaggggcAAGGgcaaata	1.0	0.914
	V$ETSF	V$CETS1P54.01	-1683	(+)	ggttggCCGGatgcagtggct	1.0	0.953
		V$ELF2.01	-2012	(+)	taaagcaaGGAAgagttgcta	1.0	0.904
		V$ERG.02	-1799	(+)	agtgagaaGGAAagtagtagg	1.0	0.942
		V$ERG.02	-1891	(+)	agggaaaaGGAAatattgagt	1.0	0.961
		V$ERG.02	-2294	(-)	gaaagaaaGGAAacagccata	1.0	0.977
		V$ETV1.02	-1749	(+)	gcagatcaGGAAgtgctcgtg	1.0	0.989
		V$ETV1.02	-1941	(+)	ggtggtcaGGAAgggccccac	1.0	0.993
		V$ETV1.02	-858	(+)	ccaaggcaGGAAgatattgtg	1.0	0.993
		V$SPI1.02	-2319	(-)	gatggtggGGAAgagcattcc	1.0	0.961
		V$SPI1.04	-2148	(-)	tgtttcgaGGAAgcttatact	1.0	0.909
		V$SPI1.04	-331	(-)	ttaattgaGGAAttcattaca	1.0	0.921
		V$SPIB.01	-1897	(+)	ttgaaaagGGAAaaggaaata	1.0	0.880
		V$SPIB.01	-544	(-)	tgagaaaaGGAActtgtctta	1.0	0.895
	V$EVI1	V$EVI1.02	-548	(+)	tgtatAAGAcaagttcc	1.0	0.847
		V$EVI1.02	-2195	(-)	tagagAAGAttaaattg	1.0	0.868
		V$MEL1.02	-215	(+)	tagagaaGATGagaact	1.0	0.992
		V$MEL1.02	-1576	(-)	tagtagaGATGaggttt	1.0	0.994
		V$MEL1.03	-2308	(-)	atatgaaGATGgtgggg	1.0	1000
	V$FAST	V$FAST1.01	-184	(-)	cttactgttTATTttct	1.0	0.887
		V$FAST1.02	-1981	(+)	atgagTGTGttttggga	1.0	0.815
		V$FAST1.02	-237	(+)	acaaaTGTGgataaaag	1.0	0.827
		V$FAST1.02	-2183	(-)	agtgaTGTGttttagag	1.0	0.834
		V$FAST1.03	-1765	(+)	gtgtgtgagGATTcggg	1.0	0.850
	V$FKHD	V$FHXA.01	-184	(+)	agaaaatAAACagtaag	1.0	0.991
		V$FOXA1.01	-2393	(-)	gttcaggaAACAaaggc	1.0	0.959
		V$FOXA1.01	-2293	(-)	agaaaggaAACAgccat	1.0	0.964
		V$FOXJ1.01	-140	(-)	taaagttaAACAaagtc	1.0	0.943
		V$FOXP1.01	-109	(-)	tggctgtAAACacacca	1.0	0.996
		V$FOXP1_ES.01	-1980	(-)	ctcccaaAACAcactca	1.0	1000
		V$FOXP1_ES.01	-1351	(-)	atgacaaAACAtaattc	1.0	1000
		V$FOXP1_ES.01	-2184	(+)	tctctaaAACAcatcac	1.0	1000
		V$FOXP1_ES.01	-505	(+)	tagataaAACAcacaac	1.0	1000
		V$FOXP1_ES.01	-317	(+)	caattaaAACAaaaaat	1.0	1000
		V$FOXP1_ES.01	-301	(+)	taatgaaAACAaaagcc	1.0	1000
		V$HNF3.01	-1966	(-)	aaattgcAAACactctc	1.0	0.995
		V$HNF3B.01	-1888	(+)	gaaaaggaAATAttgag	1.0	0.940
		V$HNF3B.01	-1156	(-)	aataagcaAATAttcac	1.0	0.987
		V$HNF3B.02	-1722	(-)	tttgagTAAAgatccag	1.0	0.926
		V$HNF3B.02	-1877	(+)	attgagTAAAgatttta	1.0	0.926
		V$HNF3B.03	-1196	(-)	cagcagTAAAgaatact	1.0	0.884
		V$HNF3B.03	-934	(+)	gctttgTAAAgaagtac	1.0	0.886
		V$XFD3.01	-1042	(-)	gcagagttAACAaagaa	1.0	0.897
	V$GATA	V$GATA1.04	-232	(+)	tgtgGATAaaagc	1.0	0.921
		V$GATA1.05	-507	(+)	gataGATAaaaca	1.0	0.989
		V$GATA1.06	-1235	(-)	tctaGATAgagtc	1.0	0.960
		V$GATA2.01	-626	(-)	tattGATAaagtc	1.0	0.934
		V$GATA3.02	-593	(-)	aatAGATatcaat	1.0	0.936
		V$GATA3.02	-1871	(+)	taaAGATtttagg	1.0	0.969
	V$GCF2	V$LRRFIP1.01	-681	(-)	ctcCCCCcagccccgccac	1.0	0.845
	V$GCMF	V$GCM1.01	-1104	(-)	tatctCCCTcatttg	1.0	0.895
		V$GCM1.01	-2360	(+)	caagaCCCTcaggga	1.0	0.925
		V$GCM1.01	-2112	(+)	ccttgCCCTcatgga	1.0	0.960
		V$GCM1.01	-2427	(+)	ttcttCCCTcatgct	1.0	0.977
		V$GCM1.02	-1758	(-)	atctgCCCGaatcct	1.0	0.865
	V$GFI1	V$GFI1.01	-1775	(+)	tgaAATCacagtgtg	1.0	0.974
		V$GFI1B.01	-2491	(-)	gaaAATCacctcgga	1.0	0.927
	V$GLIF	V$GLI3.01	-1949	(-)	ctgaCCACcaatattta	1.0	0.887
	V$GREF	V$GRE.01	-2129	(-)	ggagttttgattGTTCttg	1.0	0.912
		V$PRE.01	-360	(-)	ctgggaactcaTGTTctga	1.0	0.913
	V$GRHL	V$GRHL1.01	-2407	(+)	catactGGTTggt	1.0	0.904
		V$GRHL2.01	-2408	(-)	ccAACCagtatgg	1.0	0.864
	V$HAND	V$HEN1.02	-2345	(-)	tagcgagcaGCTGctgcaaag	1.0	0.820
		V$HEN1.02	-2344	(+)	tttgcagcaGCTGctcgctaa	1.0	0.837
		V$PARAXIS.01	-243	(+)	ttccaAACAaatgtggataaa	1.0	0.873
		V$SCX.01	-1501	(-)	agtgattcatgTGCCtcagcc	1.0	0.929
	V$HBOX	V$EN1.01	-320	(-)	ttttttgtTTTAattgagg	1.0	0.819
		V$EN2.01	-323	(+)	attcctcAATTaaaacaaa	1.0	0.866
		V$EN2.01	-1128	(-)	gttgttcAATTagcccagt	1.0	0.871
		V$EN2.01	-1702	(-)	gtctactAATTtttgctca	1.0	0.886
		V$GBX1.01	-1701	(+)	gagcaaaAATTagtagacg	1.0	0.865
		V$GSH1.01	-311	(+)	aaacaaaaaaTAATgaaaa	1.0	0.872
		V$GSH1.01	-1698	(-)	aaccgtctacTAATttttg	1.0	0.899
		V$GSH2.01	-1279	(-)	gtatccTAATcggtctccc	1.0	0.957
		V$GSH2.01	-324	(-)	ttgtttTAATtgaggaatt	1.0	0.957
		V$GSH2.01	-779	(-)	cccagcTAATttaaaaatt	1.0	0.966
		V$GSH2.01	-1127	(+)	ctgggcTAATtgaacaaca	1.0	0.980
		V$MEOX1.01	-886	(-)	atgctgaAATTacaggcat	1.0	0.842
	V$HDGF	V$HDGF.01	-1634	(-)	cttgAACTcctgacctcaagtgatccgcccgcctcgg	1.0	0.944
	V$HEAT	V$HSF2.02	-1097	(-)	gaacttattcctAGAAatatctccc	1.0	0.987
		V$HSF2.02	-2139	(+)	ttcctcgaaacaAGAAcaatcaaaa	1.0	0.992
	V$HESF	V$BHLHB2.02	-1738	(+)	agtgctCGTGtaaga	1.0	0.837
	V$HICF	V$HIC1.01	-2458	(+)	tggTGCCatccaa	1.0	0.939
	V$HMTB	V$MTBF.01	-52	(+)	gggtATTTa	1.0	0.959
	V$HNF1	V$HNF1.01	-1374	(-)	tGTTAatcccttactaa	1.0	0.825
		V$HNF1.04	-136	(-)	caaataaaGTTAaacaa	1.0	0.867
		V$HNF1.04	-1039	(-)	agagcagaGTTAacaaa	1.0	0.897
		V$HNF1.04	-1044	(+)	ttttctttGTTAactct	1.0	0.930
	V$HNF6	V$HNF6.01	-646	(+)	gaagatatTCAAttgct	1.0	0.816
		V$HNF6.01	-1881	(-)	atctttacTCAAtattt	1.0	0.883
		V$HNF6.02	-597	(-)	aatagatatCAATgtta	1.0	0.924
		V$HNF6.02	-627	(+)	tgactttatCAATaatc	1.0	0.939
		V$OC2.01	-368	(+)	acagtgAATCagaacat	1.0	0.821
		V$OC2.01	-2128	(+)	aagaacAATCaaaactc	1.0	0.827
	V$HOMF	V$BSX.01	-1127	(-)	tgttgttcAATTagcccag	1.0	0.956
		V$HHEX.01	-319	(-)	attttttgtttTAATtgag	1.0	0.977
		V$HMX2.03	-2381	(-)	aatgcaTTAAatgtgttca	1.0	0.811
		V$HMX3.01	-161	(+)	gccattccAAGTggctgac	1.0	0.941
		V$HMX3.02	-51	(-)	ttagatgctcTTAAatacc	1.0	0.931
		V$LBX2.01	-324	(+)	aattcctcAATTaaaacaa	1.0	0.924
		V$MSX.01	-323	(-)	tttgtttTAATtgaggaat	1.0	0.995
		V$MSX1.01	-1702	(+)	tgagcaaaAATTagtagac	1.0	0.897
		V$MSX2.01	-778	(-)	gcccagCTAAtttaaaaat	1.0	0.956
		V$MSX2.01	-1701	(-)	cgtctaCTAAtttttgctc	1.0	0.975
		V$NOBOX.01	-1128	(+)	actgggcTAATtgaacaac	1.0	0.958
		V$NOBOX.02	-779	(+)	aatttttaAATTagctggg	1.0	0.891
	V$HOXC	V$HOX_PBX.01	-89	(-)	tgacTGATagtttgacc	1.0	0.822
		V$HOXA9.01	-1495	(-)	caagtGATTcatgtgcc	1.0	0.917
		V$HOXC9.02	-475	(-)	ccttggaTTTAtagctg	1.0	0.951
		V$HOXC9.02	-1073	(+)	cttaggaTTTAtgaaca	1.0	0.951
		V$MEIS1.03	-370	(-)	gttctGATTcactgttg	1.0	0.891
		V$PBX1.01	-2130	(-)	gttttGATTgttcttgt	1.0	0.871
	V$HOXF	V$HOX1-3.01	-1257	(+)	agtaaTAATgtaagagatg	1.0	0.828
		V$HOX1-3.01	-1260	(+)	tgcagTAATaatgtaagag	1.0	0.883
		V$HOXA2.01	-269	(+)	cacgtTAATgacactaaaa	1.0	0.835
		V$HOXA3.02	-272	(-)	tagtgtcATTAacgtgggc	1.0	0.847
		V$HOXB7.01	-1703	(-)	tctactAATTtttgctcat	1.0	0.859
		V$HOXC4.01	-325	(-)	tgttttAATTgaggaattc	1.0	0.861
		V$HOXC5.01	-780	(-)	ccagctAATTtaaaaattt	1.0	0.840
		V$HOXC8.01	-337	(-)	ggaattcATTAcaagtccc	1.0	0.853
		V$HOXD3.01	-884	(+)	gcctgtAATTtcagcattg	1.0	0.851
		V$HOXD3.01	-322	(+)	ttcctcAATTaaaacaaaa	1.0	0.877
		V$HOXD3.01	-1129	(-)	ttgttcAATTagcccagtg	1.0	0.893
		V$NANOG.01	-1170	(-)	ttcactgAATGcctatcat	1.0	0.946
		V$NANOG.01	-167	(-)	cacttggAATGgctggctg	1.0	0.951
	V$HUB1	V$ZNF282.01	-1899	(-)	TTTCccttttcaagt	1.0	0.811
	V$IKRS	V$IK3.01	-703	(+)	ttgagGGAAaccc	1.0	0.846
		V$IK3.01	-352	(-)	aactgGGAActca	1.0	0.847
		V$LYF1.01	-1972	(+)	tttTGGGagagtg	1.0	0.987
	V$IRFF	V$IRF2.01	-1902	(+)	tagacttgaaaaggGAAAaggaaat	1.0	0.863
		V$IRF3.01	-1896	(+)	tgaaaagggaaaagGAAAtattgag	1.0	0.945
		V$IRF4.01	-311	(+)	aaacaaaaaataatGAAAacaaaag	1.0	0.968
		V$IRF4.03	-2147	(+)	gtataagcttcctcGAAAcaagaac	1.0	0.908
		V$IRF7.01	-305	(+)	aaaataatGAAAacaaaagccaggg	1.0	0.874
		V$IRF7.01	-543	(-)	tagtttgaGAAAaggaacttgtctt	1.0	0.898
		V$ISGF3G.01	-988	(+)	tatgacttacaaaaGAAAcacagca	1.0	0.855
	V$KLFS	V$EKLF.01	-2360	(-)	aaagtccctgaGGGTcttg	1.0	0.926
		V$KKLF.01	-679	(+)	ggcggggctGGGGggagac	1.0	0.914
		V$KLF12.01	-1932	(-)	gttctcaGTGGggcccttc	1.0	0.947
		V$KLF7.02	-1632	(+)	gaggcgGGCGgatcacttg	1.0	0.905
	V$LEFF	V$LEF1.01	-1833	(+)	agaatagCAAAgtcgct	1.0	0.869
		V$LEF1.01	-143	(-)	agttaaaCAAAgtcatg	1.0	0.873
		V$LEF1.01	-1045	(-)	gagttaaCAAAgaaaat	1.0	0.886
		V$LEF1.01	-2396	(-)	caggaaaCAAAggccac	1.0	0.912
		V$LEF1.02	-692	(+)	cctgtctCAAAgtggcg	1.0	0.950
		V$LEF1.02	-2260	(-)	gaggagtCAAAgtttaa	1.0	0.957
		V$LEF1.02	-205	(-)	gggacctCAAAgttctc	1.0	0.967
		V$LEF1.04	-1125	(-)	tgttgtTCAAttagccc	1.0	0.844
		V$LEF1.04	-625	(+)	actttaTCAAtaatcta	1.0	0.906
	V$LHXF	V$ISL1.01	-273	(+)	agcccacgtTAATgacactaaaa	1.0	0.834
		V$ISL1.01	-579	(-)	tgcatagtgTAATgctttgcata	1.0	0.840
		V$ISL1.01	-2049	(-)	ttgtcatgcTAATatactatata	1.0	0.861
		V$ISL2.01	-326	(+)	tgaattcctcaATTAaaacaaaa	1.0	0.875
		V$ISL2.01	-337	(-)	ttgaggaattcATTAcaagtccc	1.0	0.877
		V$ISL2.01	-2379	(-)	cttgagaatgcATTAaatgtgtt	1.0	0.898
		V$LHX3.02	-2384	(+)	tcctgaacacattTAATgcattc	1.0	0.824
		V$LHX3.02	-321	(-)	ttattttttgtttTAATtgagga	1.0	0.828
		V$LHX3.02	-1355	(-)	tcatgacaaaacaTAATtcagat	1.0	0.856
		V$LMX1B.01	-314	(+)	ttaaaacaaaaaaTAATgaaaac	1.0	0.933
		V$LMX1B.02	-325	(-)	tttttgttttAATTgaggaattc	1.0	0.844
	V$MAZF	V$MAZ.01	-387	(+)	taagGAGGagaga	1.0	0.913
		V$MAZ.01	-285	(+)	caggGAGGagaaa	1.0	0.913
	V$MEF2	V$MEF2.04	-1569	(+)	atctctactaaAAATacaaaact	1.0	0.802
		V$MEF2.06	-1148	(+)	ttgcttatttaAAATaacacact	1.0	0.890
		V$MEF2.06	-1098	(-)	cttattcctagAAATatctccct	1.0	0.932
	V$MEF3	V$MEF3.01	-2388	(-)	tgtTCAGgaaaca	1.0	0.893
	V$MITF	V$MIT.01	-1497	(-)	tgattCATGtgcctc	1.0	0.946
	V$MOKF	V$MOK2.02	-1221	(+)	gggcccatgaggtCCTTtgca	1.0	0.984
		V$MOK2.02	-2062	(-)	actatataaggtgCCTTttta	1.0	0.992
	V$MYBL	V$CMYB.01	-1329	(-)	gtctcaacaCAACagccagag	1.0	0.983
		V$CMYB.01	-1690	(-)	gcatccggcCAACcgtctact	1.0	0.989
		V$MYBL1.01	-1696	(+)	aaaattagtagACGGttggcc	1.0	0.842
		V$VMYB.04	-274	(-)	tagtgtcattAACGtgggctt	1.0	0.871
		V$VMYB.05	-1009	(-)	tttaggtgcaAACGgggctga	1.0	0.934
	V$MYOD	V$E47.01	-1665	(-)	ggattGCAGgtgtgagc	1.0	0.952
		V$E47.02	-2211	(+)	gccactcaGGTGctccc	1.0	0.933
		V$TCFE2A.01	-1531	(-)	ggactacaGGTGcgcgc	1.0	0.993
		V$TCFE2A.03	-2343	(+)	ttgcagCAGCtgctcgc	1.0	0.971
		V$TCFE2A.03	-2342	(-)	agcgagCAGCtgctgca	1.0	0.973
	V$MYT1	V$MYT1.02	-1555	(-)	gctAAGTtttgta	1.0	0.894
		V$MYT1.02	-207	(-)	tcaAAGTtctcat	1.0	0.896
		V$MYT1.02	-2262	(-)	tcaAAGTttaagc	1.0	0.986
		V$MYT1L.01	-89	(-)	tgatAGTTtgacc	1.0	0.958
	V$MZF1	V$MZF1.01	-2313	(-)	gtGGGGaagag	1.0	1000
		V$MZF1.01	-670	(+)	ggGGGGagact	1.0	0.996
	V$NACA	V$NACA1.01	-1333	(-)	cagcCAGAgaagt	1.0	0.934
	V$NEUR	V$ASCL2.01	-2341	(+)	gcagcaGCTGctcgc	1.0	1000
		V$ASCL2.01	-2342	(-)	cgagcaGCTGctgca	1.0	0.999
		V$MASH1.01	-1664	(+)	ctcacacCTGCaatc	1.0	1000
	V$NF1F	V$NF1.01	-234	(-)	tacTTGGcttttatccacatt	1.0	0.901
		V$NF1.03	-117	(-)	tgtaaacacaccaGCCAgaaa	1.0	0.923
		V$NF1.03	-2224	(+)	cccaactaaggttGCCActca	1.0	0.926
		V$NF1.04	-234	(+)	aatgtggataaaagCCAAgta	1.0	0.963
	V$NFAT	V$NFAT.01	-2394	(-)	tgttcaGGAAacaaaggcc	1.0	0.950
		V$NFAT.01	-252	(-)	ttgtttGGAAagatatatt	1.0	0.950
		V$NFAT.01	-2294	(-)	aagaaaGGAAacagccata	1.0	0.961
		V$NFAT.01	-1889	(+)	ggaaaaGGAAatattgagt	1.0	0.966
		V$NFAT5.02	-254	(-)	gtttGGAAagatatatttt	1.0	0.923
	V$NFKB	V$CREL.01	-1936	(-)	tggggcccTTCCtga	1.0	0.923
		V$NFKAPPAB.02	-2351	(+)	caGGGActttgcagc	1.0	0.899
	V$NGRE	V$IR2_NGRE.01	-2251	(+)	gaCTCCtctgagaga	1.0	0.867
	V$NKX1	V$NKX12.01	-1701	(-)	tctactAATTtttgctc	1.0	0.874
		V$NKX12.01	-1126	(+)	tgggctAATTgaacaac	1.0	0.878
		V$NKX12.01	-1127	(-)	ttgttcAATTagcccag	1.0	0.882
		V$NKX12.01	-1700	(+)	agcaaaAATTagtagac	1.0	0.886
		V$NKX12.01	-322	(+)	ttcctcAATTaaaacaa	1.0	0.892
	V$NKX6	V$NKX61.01	-321	(-)	tgttTTAAttgagga	1.0	0.927
		V$NKX61.01	-269	(+)	cacgTTAAtgacact	1.0	0.934
		V$NKX63.01	-306	(+)	aaaaaTAATgaaaac	1.0	0.866
	V$NKXH	V$NKX25.01	-1627	(-)	gacctcAAGTgatccgccc	1.0	1000
		V$NKX25.01	-1492	(-)	gtgttcAAGTgattcatgt	1.0	1000
		V$NKX25.01	-714	(-)	tccctcAAGTgatcctccc	1.0	1000
		V$NKX25.02	-325	(-)	tgtttTAATtgaggaattc	1.0	0.903
		V$NKX25.02	-1359	(-)	aaacaTAATtcagatcatg	1.0	0.951
		V$NKX25.04	-159	(+)	cattccaAGTGgctgacat	1.0	0.893
		V$NKX25.05	-2282	(-)	gctggTGAGtgaaagaaag	1.0	0.973
		V$NKX25.05	-1985	(+)	gtgtaTGAGtgtgttttgg	1.0	0.974
		V$NKX25.05	-1020	(-)	ggggcTGAGtgaaagggcc	1.0	0.984
		V$NKX25.05	-2217	(-)	gcaccTGAGtggcaacctt	1.0	0.996
		V$NKX31.01	-953	(-)	taaaatAAGTtgaaataag	1.0	0.852
		V$NKX31.01	-1084	(+)	aggaatAAGTtcttaggat	1.0	0.855
		V$NKX31.01	-963	(-)	tgaaatAAGTacacataaa	1.0	0.951
	V$NOLF	V$OLF1.02	-2362	(-)	gcaaagTCCCtgagggtcttgag	1.0	0.932
	V$NR2F	V$COUP.01	-103	(+)	gtttacagccaatAGGTcaaactat	1.0	0.856
		V$HNF4A.02	-210	(-)	ttagggacctcaAAGTtctcatctt	1.0	0.875
		V$HNF4A.03	-808	(-)	tttgtagagacaggGTCCactgtgt	1.0	0.869
		V$HNF4G.01	-2401	(-)	gttcaggaaacAAAGgccaccaacc	1.0	0.950
		V$HNF4G.01	-2355	(-)	gcagctgctgcAAAGtccctgaggg	1.0	0.950
		V$PNR.01	-2265	(-)	tcagaggagTCAAagtttaagctgc	1.0	0.832
		V$PNR.01	-1919	(-)	caagtctacTCAAatgtcagttctc	1.0	0.848
	V$OCT1	V$OCT1.02	-1211	(-)	agcATGCaaaggacc	1.0	0.953
		V$OCT1.02	-581	(+)	tttATGCaaagcatt	1.0	0.972
		V$OCT1.03	-1258	(-)	cttacattATTActg	1.0	0.853
		V$OCT1.05	-1368	(-)	atCATGttaatccct	1.0	0.899
		V$POU2F3.01	-2043	(-)	gtcATGCtaatatac	1.0	0.889
		V$POU3F3.01	-2375	(-)	agaatGCATtaaatg	1.0	0.828
		V$POU3F3.01	-584	(-)	gctttGCATaaaata	1.0	0.915
	V$OVOL	V$OVOL1.01	-1042	(+)	ttctttGTTAactct	1.0	0.802
		V$OVOL1.01	-602	(-)	atcaatGTTAggttg	1.0	0.806
	V$P53F	V$P53.05	-158	(+)	attcCAAGtggctgacatgactttg	1.0	0.819
	V$PARF	V$DBP.01	-346	(+)	cccagTTATgggacttg	1.0	0.846
		V$DBP.01	-585	(+)	ctattTTATgcaaagca	1.0	0.918
		V$HLF.01	-572	(-)	gtgcatagtGTAAtgct	1.0	0.871
		V$HLF.01	-1881	(+)	aaatattgaGTAAagat	1.0	0.877
		V$TEF.01	-986	(-)	gtttcttttGTAAgtca	1.0	0.869
		V$VBP.01	-1648	(-)	cggcctcctGTAAcctg	1.0	0.867
		V$VBP.01	-1452	(+)	gctgagaatGTAAcact	1.0	0.895
		V$VBP.01	-2082	(+)	atgggtgaaGTAAcata	1.0	0.904
		V$VBP.01	-1257	(+)	agtaataatGTAAgaga	1.0	0.915
	V$PAX3	V$PAX3.02	-1861	(-)	cctgTCACactcccatcct	1.0	0.906
		V$PAX3.03	-1181	(-)	cctatCATGgccaggcaca	1.0	0.933
	V$PAX6	V$PAX6.04	-243	(-)	tatCCACatttgtttggaa	1.0	0.831
	V$PAX7	V$PAX7.01	-1372	(+)	agtaaggGATTaaca	1.0	0.800
	V$PAXH	V$PAX4.02	-776	(+)	ttttaAATTagctgg	1.0	0.854
		V$PAX4.02	-1126	(-)	tgttcAATTagccca	1.0	0.862
	V$PBXC	V$PBX1_MEIS1.01	-370	(-)	gttcTGATtcactgttg	1.0	0.802
	V$PERO	V$PPARG.02	-287	(+)	gccagggaggagAAAGcccacgt	1.0	0.896
		V$PPARG.02	-1898	(+)	cttgaaaagggaAAAGgaaatat	1.0	0.910
		V$PPARG.03	-2398	(-)	tgttcaggaaacAAAGgccacca	1.0	0.892
	V$PLZF	V$PLZF.02	-1444	(-)	gagTACAgtgttaca	1.0	0.889
		V$PLZF.02	-556	(-)	ttaTACAgtctccag	1.0	0.889
		V$PLZF.02	-523	(+)	aacTACAgtcgagtt	1.0	0.905
		V$PLZF.02	-2175	(-)	acaTACAgtgatgtg	1.0	0.986
	V$PRDF	V$BLIMP1.01	-1895	(+)	gaaaaggGAAAaggaaata	1.0	0.815
		V$PRDM1.01	-1023	(-)	gctgagtGAAAgggccaga	1.0	0.884
		V$PRDM1.02	-2243	(-)	tgacaagGAAAgtctctca	1.0	0.857
		V$PRDM1.02	-1797	(+)	tgagaagGAAAgtagtagg	1.0	0.860
		V$PRDM1.02	-2285	(-)	ggtgagtGAAAgaaaggaa	1.0	0.872
	V$PURA	V$PURALPHA.01	-1639	(+)	ggAGGCcgaggcg	1.0	0.970
	V$RBP2	V$PLU1_JARID1B.01	-1185	(-)	GCACagcag	1.0	0.962
	V$RORA	V$REV-ERBA.01	-98	(+)	cagccaatagGTCAaactatcagtc	1.0	0.882
		V$REV-ERBA.02	-460	(+)	ggcagtgtatGTCAagggtaaattc	1.0	0.836
		V$VERBA.01	-1621	(+)	atcacttgaGGTCaggagttcaaga	1.0	0.921
	V$RREB	V$RREB1.01	-681	(-)	cCCCAgccccgccac	1.0	0.821
		V$RREB1.01	-1979	(-)	tCCCAaaacacactc	1.0	0.828
	V$RUSH	V$SMARCA3.01	-2298	(-)	agCCATatgaa	1.0	0.961
		V$SMARCA3.02	-958	(+)	gtgtACTTatt	1.0	1000
		V$SMARCA3.02	-1081	(-)	aagaACTTatt	1.0	0.986
		V$SMARCA3.02	-541	(-)	aggaACTTgtc	1.0	0.986
		V$SMARCA3.02	-338	(+)	tgggACTTgta	1.0	0.986
		V$SMARCA3.02	-415	(-)	atgcACTTctc	1.0	0.987
		V$SMARCA3.02	-926	(-)	ttgtACTTctt	1.0	0.994
	V$RXRF	V$RAR_RXR.02	-1616	(+)	ttgaggtcaggaGTTCaagactagc	1.0	0.973
		V$RXRA.01	-101	(+)	ttacagccaataGGTCaaactatca	1.0	0.867
		V$THR.01	-1627	(+)	gggcggatcacttGAGGtcaggagt	1.0	0.872
	V$SATB	V$SATB1.01	-2048	(-)	gctAATAtactatat	1.0	0.940
		V$SATB1.01	-1257	(+)	agtAATAatgtaaga	1.0	0.970
	V$SF1F	V$FTF.01	-467	(+)	aatcCAAGgcagtgt	1.0	0.941
		V$FTF.01	-922	(+)	agtaCAAGgttgact	1.0	0.950
		V$SF1.01	-1297	(+)	ggggCAAGggcaaat	1.0	0.951
	V$SIXF	V$SIX1.01	-594	(-)	aaatagaTATCaatg	1.0	0.868
	V$SNAP	V$PSE.02	-604	(+)	ttcaaCCTAacattgatat	1.0	0.838
	V$SORY	V$HBP1.01	-2440	(-)	gagggaagAATGatatgacatca	1.0	0.873
		V$HBP1.01	-1712	(+)	actcaaagAATGagcaaaaatta	1.0	0.944
		V$HBP1.02	-2377	(+)	cacatttAATGcattctcaagac	1.0	0.855
		V$HMGA.01	-974	(-)	agtacacataAATGctgtgtttc	1.0	0.882
		V$HMGA.01	-603	(-)	aatagatatcAATGttaggttga	1.0	0.887
		V$HMGA.01	-334	(+)	acttgtaatgAATTcctcaatta	1.0	0.917
		V$HMGIY.01	-444	(+)	ggtaAATTcacctattcagattg	1.0	0.946
		V$HMGIY.01	-455	(-)	ggtgAATTtacccttgacataca	1.0	0.959
		V$SOX12.01	-2129	(+)	caagaACAAtcaaaactccttgc	1.0	0.979
		V$SOX21.03	-1177	(-)	actGAATgcctatcatggccagg	1.0	0.840
		V$SOX3.01	-242	(+)	tccaaaCAAAtgtggataaaagc	1.0	0.946
		V$SOX3.01	-985	(+)	gacttaCAAAagaaacacagcat	1.0	0.968
		V$SOX3.01	-298	(+)	tgaaaaCAAAagccagggaggag	1.0	0.979
		V$SOX5.02	-35	(-)	ggagcACAAttctgtgcctatta	1.0	0.877
		V$SOX6.01	-1052	(-)	agttaACAAagaaaatctggatt	1.0	0.982
		V$SOX6.01	-150	(-)	gttaaACAAagtcatgtcagcca	1.0	0.987
		V$SOX6.01	-2403	(-)	aggaaACAAaggccaccaaccag	1.0	0.998
		V$SOX9.03	-2247	(-)	tgACAAggaaagtctctcagagg	1.0	0.836
		V$SRY.01	-314	(+)	ttaaaACAAaaaataatgaaaac	1.0	0.930
	V$SP1F	V$GC.01	-685	(+)	caaagtGGCGgggctgg	1.0	0.905
		V$SP1.01	-680	(+)	tggcgGGGCtgggggga	1.0	0.896
		V$SP4.01	-1632	(+)	gaggcgGGCGgatcact	1.0	0.882
	V$SREB	V$SREBP.04	-2230	(+)	ttgTCACccaactaa	1.0	0.930
	V$SRFF	V$SRF.02	-350	(-)	agtccCATAactgggaact	1.0	0.889
		V$SRF.04	-349	(+)	gttcccagtTATGggactt	1.0	0.919
		V$SRF.05	-2227	(+)	tcacccaactAAGGttgcc	1.0	0.827
		V$SRF.05	-2057	(-)	tatactatatAAGGtgcct	1.0	0.836
	V$STAF	V$STAF.01	-879	(-)	cctgccttggcctCCCAcaatgctgaaatta	1.0	0.801
	V$STAT	V$STAT.01	-707	(+)	tcacttgagGGAAaccctg	1.0	0.905
		V$STAT.01	-2145	(-)	ttgtttcgaGGAAgcttat	1.0	0.938
		V$STAT5.01	-1092	(+)	atatTTCTaggaataagtt	1.0	0.952
		V$STAT5A.01	-2143	(+)	aagcTTCCtcgaaacaaga	1.0	0.911
		V$STAT5A.01	-1094	(-)	cttaTTCCtagaaatatct	1.0	0.974
	V$STEM	V$OCT3_4.02	-1210	(+)	gtcctttGCATgctagtat	1.0	0.929
		V$OCT3_4.02	-586	(-)	atgctttGCATaaaataga	1.0	0.949
		V$OSNT.01	-2042	(+)	tatattaGCATgacaaatg	1.0	0.934
	V$TAIP	V$CSRNP1.01	-1965	(+)	AGAGtgt	1.0	1000
		V$CSRNP1.01	-1411	(+)	AGAGtga	1.0	1000
	V$TALE	V$MEIS1.01	-1853	(-)	agcaggccTGTCacact	1.0	0.969
		V$TGIF.01	-1917	(-)	tactcaaatGTCAgttc	1.0	1000
		V$TGIF2LX.01	-2036	(-)	ctaacatttGTCAtgct	1.0	0.844
	V$TEAF	V$TEAD.01	-2432	(+)	tatCATTcttccc	1.0	0.913
		V$TEAD4.01	-162	(+)	agccATTCcaagt	1.0	0.932
		V$TEAD4.01	-2323	(-)	gagcATTCcagcc	1.0	0.953
	V$XBBF	V$RFX1.02	-1598	(+)	gactagcctggGCAAcatg	1.0	0.928
		V$RFX2.02	-1427	(+)	ctccaacctgggCAACaga	1.0	0.845
		V$RFX3.01	-2001	(-)	cacactccctagCAACtct	1.0	0.983
		V$RFX4.02	-1656	(+)	tgcaatcccagGTTAcagg	1.0	0.902
		V$RFX4.03	-2001	(+)	agaGTTGctagggagtgtg	1.0	0.802
		V$RFX5.01	-382	(+)	aggagagaaaAGCAacagt	1.0	0.975
		V$XBOX.01	-1599	(-)	atgttgcccAGGCtagtct	1.0	0.922
	V$YBXF	V$YB1.01	-2215	(-)	ctgagTGGCaacc	1.0	0.901
	V$YY1F	V$REX1.01	-166	(+)	agccagCCATtccaagtggctga	1.0	0.874
		V$YY1.01	-2414	(+)	cttcagCCATactggttggtggc	1.0	0.829
		V$YY1.02	-2309	(+)	tccccaCCATcttcatatggctg	1.0	0.958
		V$YY1.02	-405	(-)	ccttacCCATtttccaagcctga	1.0	0.976
	V$ZF02	V$ZBP89.01	-679	(-)	ctgagtctCCCCccagccccgcc	1.0	0.942
		V$ZKSCAN3.01	-2313	(+)	ctcttCCCCaccatcttcatatg	1.0	1000
		V$ZNF300.01	-682	(-)	agtctccCCCCagccccgccact	1.0	1000
	V$ZF03	V$ZNF217.01	-1154	(+)	GAATatttgctta	1.0	0.903
		V$ZNF217.01	-1202	(-)	GAATactagcatg	1.0	0.905
		V$ZNF217.01	-653	(+)	GAATtgtgaagat	1.0	0.919
	V$ZF05	V$ZFP410.01	-2455	(-)	tgagattGGATggca	1.0	0.857
	V$ZF06	V$ZBTB7.02	-1944	(-)	cctGACCaccaat	1.0	0.950
	V$ZF07	V$ZNF263.02	-287	(-)	tttctcCTCCctggc	1.0	0.946
	V$ZF10	V$PRDM14.01	-2335	(-)	gccTTAGcgagcagc	1.0	0.852
		V$PRDM14.01	-2189	(-)	gttTTAGagaagatt	1.0	0.874
		V$PRDM14.01	-197	(-)	ctgTTAGggacctca	1.0	0.949
	V$ZF11	V$ZBTB3.01	-1329	(-)	aacaGCCAgag	1.0	0.993
		V$ZBTB3.01	-116	(-)	accaGCCAgaa	1.0	0.993
		V$ZBTB3.01	-169	(+)	agcaGCCAgcc	1.0	0.994
	V$ZF12	V$ZFP652.01	-1372	(+)	agtaagggaTTAAca	1.0	0.831
	V$ZF35	V$ZNF35.01	-2315	(-)	gtggggAAGAgca	1.0	0.962
		V$ZNF35.01	-1948	(-)	accaccAATAttt	1.0	0.962
		V$ZNF35.01	-854	(+)	ggcaggAAGAtat	1.0	0.965
	V$ZF5F	V$ZF5.01	-1536	(-)	aggtgcGCGCcacca	1.0	0.997
		V$ZF5.02	-1535	(+)	ggtggCGCGcacctg	1.0	0.892
	V$ZFHX	V$AREB6.02	-440	(+)	aattCACCtattc	1.0	0.978
		V$AREB6.03	-1530	(+)	cgcgCACCtgtag	1.0	0.974
		V$AREB6.04	-2292	(+)	tggctGTTTcctt	1.0	0.991
		V$ZEB1.01	-1664	(+)	ctcacACCTgcaa	1.0	0.986
	V$ZTRE	V$ZTRE.03	-1866	(-)	caCTCCcatcctaaaat	1.0	0.965
		V$ZTRE.03	-2001	(-)	caCTCCctagcaactct	1.0	0.966
		V$ZTRE.04	-1993	(+)	tagGGAGtgtgtatgag	1.0	0.959
		V$ZTRE.04	-1858	(+)	atgGGAGtgtgacaggc	1.0	0.962
				Intron 1
	O$INRE	O$DINR.01	5517	(+)	tcTCAGtctgg	1.0	0.940
		O$DINR.01	4298	(+)	taTCAGttctc	1.0	0.969
		O$DINR.01	5726	(-)	taTCAGttgaa	1.0	0.979
		O$DINR.01	7348	(+)	tcTCAGttgct	1.0	0.980
		O$DINR.01	10003	(-)	ttTCAGttgcc	1.0	0.992
	O$MTEN	O$HMTE.01	6570	(-)	ttAGCGgggcgtggcggtgtg	1.0	0.887
	O$PTBP	O$PTATA.01	12183	(-)	taaaTATAaacatta	1.0	0.920
		O$PTATA.01	5270	(+)	gcatTATAaacacac	1.0	0.931
		O$PTATA.01	6856	(-)	actcTATAaacaata	1.0	0.943
		O$PTATA.01	5883	(+)	tctcTATAaaaatac	1.0	0.973
		O$PTATA.02	11937	(+)	tggcTATAgaaatat	1.0	0.902
		O$PTATA.02	7767	(-)	aggaTATAtaaaagg	1.0	0.905
		O$PTATA.02	12932	(-)	tggtTATAaattggt	1.0	0.906
		O$PTATA.02	8476	(-)	gattTATAaatttca	1.0	0.914
		O$PTATA.02	12356	(+)	ctgcTATAtattctt	1.0	0.914
		O$PTATA.02	6835	(+)	taccTATAtatttaa	1.0	0.915
		O$PTATA.02	4019	(-)	taccTATAaaattat	1.0	0.917
		O$PTATA.02	8479	(+)	aattTATAaatccat	1.0	0.917
		O$PTATA.02	12211	(+)	atacTATAtatggct	1.0	0.923
		O$PTATA.02	11506	(+)	aaccTATAaacagtt	1.0	0.929
		O$PTATA.02	12306	(+)	atgtTATAaaaactt	1.0	0.937
		O$PTATA.02	4390	(-)	atacTATAaatattt	1.0	0.982
	O$TF2B	O$BRE.01	9340	(-)	ccgCGCC	1.0	1000
		O$BRE.01	8388	(+)	ccgCGCC	1.0	1000
		O$BRE.01	14078	(+)	ccgCGCC	1.0	1000
	O$TF3C	O$TFIIIC.01	13886	(+)	GGTTcgtgcca	1.0	0.872
		O$TFIIIC.01	13553	(-)	GGTTcgaggcc	1.0	0.940
	O$VTBP	O$ATATA.01	10474	(+)	aactcttTAAGcagaaa	1.0	0.801
		O$ATATA.01	4807	(-)	aaataacTAAGttggcc	1.0	0.803
		O$ATATA.01	4986	(-)	gtattttTAAGtagaga	1.0	0.820
		O$ATATA.01	8077	(-)	aaataaaTAAGtaaaga	1.0	0.823
		O$ATATA.01	5742	(-)	actttttTAAGtcttgg	1.0	0.825
		O$ATATA.01	7909	(-)	gcttacaTAAGttttac	1.0	0.842
		O$ATATA.01	7914	(+)	acttatgTAAGcagtcc	1.0	0.857
		O$ATATA.01	7614	(+)	cagtattTAAGagtttc	1.0	0.947
		O$LTATA.01	12936	(+)	attTATAaccacttttc	1.0	0.824
		O$LTATA.01	11914	(+)	acaTATAattaaaaata	1.0	0.832
		O$LTATA.01	11952	(-)	gtcTATAataagcatcg	1.0	0.848
		O$MTATA.01	4813	(-)	atcttTAAAtaactaag	1.0	0.850
		O$MTATA.01	9182	(-)	acattTAAAagtcaggg	1.0	0.858
		O$MTATA.01	2993	(+)	atattTAAAgcacctac	1.0	0.859
		O$MTATA.01	5428	(+)	ccttgTAAAtagctggg	1.0	0.865
		O$VTATA.01	2973	(+)	aagaaTAAAagccagtg	1.0	0.904
		O$VTATA.01	12180	(-)	aaataTAAAcattaaaa	1.0	0.910
		O$VTATA.01	7806	(+)	ccgtaTAAActgttttc	1.0	0.916
		O$VTATA.01	3659	(-)	agctaTAAAgtaaatga	1.0	0.920
		O$VTATA.01	6853	(-)	ctctaTAAAcaatagca	1.0	0.922
		O$VTATA.01	5271	(+)	cattaTAAAcacaccgc	1.0	0.922
		O$VTATA.01	8473	(-)	atttaTAAAtttcagta	1.0	0.929
		O$VTATA.01	8480	(+)	atttaTAAAtccattga	1.0	0.933
		O$VTATA.01	11507	(+)	acctaTAAAcagttgtg	1.0	0.933
		O$VTATA.01	4837	(-)	gcttaTAAAatatacta	1.0	0.939
		O$VTATA.01	12929	(-)	ggttaTAAAttggtggc	1.0	0.939
		O$VTATA.01	4387	(-)	tactaTAAAtattttac	1.0	0.949
		O$VTATA.01	4399	(+)	tagtaTAAAgggcctgt	1.0	0.959
		O$VTATA.01	12307	(+)	tgttaTAAAaacttctc	1.0	0.967
		O$VTATA.01	7762	(-)	atataTAAAaggtgata	1.0	0.973
		O$VTATA.02	9880	(+)	cactcTAAAatctgacc	1.0	0.890
		O$VTATA.02	7258	(-)	agacaTAAAagaaagag	1.0	0.900
		O$VTATA.02	8033	(+)	atctgTAAAagtggaat	1.0	0.907
		O$VTATA.02	11667	(+)	ctctcTAAAagtacaaa	1.0	0.907
		O$VTATA.02	3186	(-)	tccttTAAAaactacaa	1.0	0.910
		O$VTATA.02	10416	(-)	atcttTAAAaaaaaaaa	1.0	0.913
		O$VTATA.02	4016	(-)	acctaTAAAattatctt	1.0	0.983
		O$VTATA.02	5884	(+)	ctctaTAAAaatacaaa	1.0	0.986
	O$XCPE	O$XCPE1.01	11553	(+)	gtGCGGtagct	1.0	0.840
	O$YTBP	O$SPT15.01	7765	(+)	cacctttTATAtatcct	1.0	0.831
		O$SPT15.01	11981	(-)	ttcttcaTATAttttca	1.0	0.840
		O$SPT15.01	12355	(+)	gctgctaTATAttcttg	1.0	0.841
		O$SPT15.01	5233	(-)	caataaaTATAtttact	1.0	0.850
		O$SPT15.01	7704	(+)	ttagaaaTATAtccttc	1.0	0.856
		O$SPT15.01	6834	(+)	ctacctaTATAtttaat	1.0	0.862
		O$SPT15.01	7768	(-)	gacaggaTATAtaaaag	1.0	0.864
		O$SPT15.01	6835	(-)	aattaaaTATAtaggta	1.0	0.873
		O$SPT15.01	12356	(-)	ccaagaaTATAtagcag	1.0	0.893
		O$SPT15.01	12211	(-)	agagccaTATAtagtat	1.0	0.925
	V$AARF	V$AARE.01	6620	(+)	gTTTCacca	1.0	0.953
		V$AARE.01	8294	(+)	gTTTCacca	1.0	0.953
		V$AARE.01	3095	(-)	gTTTCatca	1.0	1000
	V$ABDB	V$HOXA13.01	5425	(+)	cagccttgTAAAtagct	1.0	0.857
		V$HOXA13.01	7225	(-)	ttcactagTAAAaccaa	1.0	0.866
		V$HOXA9.02	3662	(-)	tacagctaTAAAgtaaa	1.0	0.852
		V$HOXA9.02	6049	(+)	ttcaaaaaTAAAaataa	1.0	0.858
		V$HOXB13.01	3459	(-)	ccaccacaTAAAactaa	1.0	0.871
		V$HOXB13.01	7688	(-)	aaaaccagTAAAaagtg	1.0	0.874
		V$HOXB9.01	7782	(-)	catgcacgTAAAgagac	1.0	0.881
		V$HOXB9.01	10020	(+)	cttcttcaTAAActgtc	1.0	0.881
		V$HOXB9.01	3612	(+)	tgaggcccTAAAccagt	1.0	0.884
		V$HOXB9.01	9429	(+)	caacttggTAAAacccc	1.0	0.884
		V$HOXB9.01	12932	(-)	agtggttaTAAAttggt	1.0	0.888
		V$HOXB9.01	7531	(-)	tttggacaTAAAtgtag	1.0	0.893
		V$HOXB9.01	3174	(+)	gctaatcaTAAAttgta	1.0	0.893
		V$HOXB9.01	12917	(-)	gtggctccTAAAccgaa	1.0	0.895
		V$HOXB9.01	9852	(+)	gttgttccTAAAcactt	1.0	0.895
		V$HOXB9.01	12285	(-)	tttcatctTAAAattat	1.0	0.896
		V$HOXB9.01	3819	(-)	agtcatctTAAAtgtct	1.0	0.906
		V$HOXB9.01	3863	(+)	caaggttgTAAActgat	1.0	0.911
		V$HOXB9.01	7061	(+)	tttagtctTAAAacaca	1.0	0.930
		V$HOXB9.02	12304	(+)	tgatgttaTAAAaactt	1.0	0.884
		V$HOXB9.02	7261	(-)	taaagacaTAAAagaaa	1.0	0.921
		V$HOXC10.01	5337	(-)	ctctgtctTAAAaaaaa	1.0	0.921
		V$HOXC12.01	13006	(-)	gtgcatggTAAAaccta	1.0	0.800
		V$HOXC13.01	6601	(-)	cgtctctacTAAAatac	1.0	0.916
		V$HOXC13.01	8624	(-)	tcaccgcaaTAAAtcat	1.0	0.919
		V$HOXC13.01	5258	(-)	aatgcctaaTAAAgaat	1.0	0.954
		V$HOXC13.02	4683	(-)	atatctacTAAAaacac	1.0	0.831
		V$HOXC13.02	7557	(+)	tttcctttTAAAaaaat	1.0	0.831
		V$HOXC13.02	7882	(-)	gcagctgtTAAAataaa	1.0	0.835
		V$HOXC13.02	7614	(-)	gaaactctTAAAtactg	1.0	0.902
		V$HOXC13.02	3746	(-)	atttctccTAAAactga	1.0	0.929
		V$HOXC13.02	6432	(-)	ccatctctTAAAaaaaa	1.0	0.930
		V$HOXC9.01	3237	(-)	agctctaaTTAAaaaag	1.0	0.834
		V$HOXC9.01	11914	(+)	acatataaTTAAaaata	1.0	0.839
		V$HOXC9.01	11110	(-)	tttgatgaTTAAatgca	1.0	0.845
		V$HOXC9.01	7246	(-)	aagagacaTTAAagaca	1.0	0.868
		V$HOXC9.01	2943	(-)	atggataaTTAAtattc	1.0	0.874
		V$HOXC9.01	3693	(-)	caatgacaTTAAaactt	1.0	0.874
		V$HOXC9.01	5301	(+)	ttatttcaTTAAtgttt	1.0	0.874
		V$HOXC9.01	3261	(-)	tcgagacaTTAActtct	1.0	0.880
		V$HOXC9.01	12258	(+)	ttgtgttaTTAAatatt	1.0	0.892
		V$HOXD10.01	4486	(-)	tgaataaaTAAAataag	1.0	0.923
		V$HOXD10.01	8087	(-)	taaataaaTAAAataaa	1.0	0.923
		V$HOXD10.01	12963	(-)	ataagaaaTAAAataag	1.0	0.926
		V$HOXD10.01	7858	(-)	gttctaaaTAAAatgac	1.0	0.929
		V$HOXD10.01	5295	(-)	taatgaaaTAAAaatta	1.0	0.934
		V$HOXD10.01	4288	(-)	actgataaTAAAacaga	1.0	0.954
		V$HOXD10.01	12321	(-)	tctcttaaTAAAatgag	1.0	0.964
		V$HOXD10.01	8399	(-)	aaagataaTAAAatggg	1.0	0.967
		V$HOXD13.01	4840	(-)	ctagcttaTAAAatata	1.0	0.921
		V$HOXD13.01	5881	(+)	tctctctaTAAAaatac	1.0	0.942
		V$HOXD13.01	4019	(-)	tttacctaTAAAattat	1.0	0.962
	V$AHRR	V$AHR.01	9767	(-)	cataagcctgGCGTgaaacgataag	1.0	0.820
		V$AHRARNT.01	9563	(-)	gagtgcaatggCGTGatctcggctt	1.0	0.925
		V$AHRARNT.01	11780	(-)	gagtgcagtggCGTGatctcagctc	1.0	0.929
		V$AHRARNT.03	13462	(+)	aggtgtggggGCGTggcttaacgtg	1.0	0.951
		V$AHRARNT.03	9920	(+)	ctccctgactGCGTgctgagagaag	1.0	0.967
		V$NXF_ARNT.01	11325	(+)	agccacatagtCGTGggttaaatga	1.0	0.902
		V$NXF_ARNT.01	4779	(+)	gggattacaggCGTGaggcaccatg	1.0	0.904
		V$NXF_ARNT.01	14058	(+)	gggattacaggCGTGagccaccgcg	1.0	0.904
		V$NXF_ARNT.01	3362	(+)	agtaagggtctCGTGcagttcaggc	1.0	0.906
	V$AIRE	V$AIRE.01	12325	(+)	ttTTATtaagagatt	1.0	0.814
		V$AIRE.01	12931	(-)	ggTTATaaattggtg	1.0	0.850
	V$AP1F	V$AP1.01	11344	(+)	aaatgAGTCagcg	1.0	1000
		V$AP1.02	13029	(+)	atttGAGTgagct	1.0	0.895
		V$AP1.02	7279	(-)	ctatGAGTgatcg	1.0	0.912
		V$AP1.02	8589	(-)	tggtGAGTcatca	1.0	0.997
		V$AP1.03	12852	(-)	tgcTGAGtcagcc	1.0	1000
		V$BATF.01	12852	(+)	ggctgaCTCAgca	1.0	0.982
		V$BATF.01	8589	(+)	tgatgaCTCAcca	1.0	0.987
		V$BATF.01	11344	(-)	cgctgaCTCAttt	1.0	0.993
		V$JUNB.01	7160	(-)	ctctcaGTCAgga	1.0	0.913
		V$JUNB.01	6162	(-)	gtgttaGTCAggc	1.0	0.916
		V$JUNB.01	8519	(-)	gaatcaGTCAggc	1.0	0.918
		V$JUNB.01	9796	(+)	cagtcaGTCAccc	1.0	0.921
	V$AP1R	V$BACH1.01	7274	(-)	aaaatctaTGAGtgatcggtaaa	1.0	0.849
		V$BACH1.02	11728	(+)	tggatggCTGAggcaggagaatc	1.0	0.838
		V$BACH2.01	11339	(+)	gggttaaaTGAGtcagcggcagg	1.0	0.978
		V$BACH2.01	8584	(-)	tatgctggTGAGtcatcaaaact	1.0	0.996
		V$BACH2.02	12847	(-)	tgggctgcTGAGtcagcccctct	1.0	1000
		V$MAFA.01	12847	(+)	agaggggctgactcAGCAgccca	1.0	1000
		V$MAFB.01	13516	(+)	tcattgtctccgTCAGcattggc	1.0	0.892
		V$MAFB.01	14011	(-)	aggatcacgaggTCAGcagatcg	1.0	0.934
		V$MAFF.01	9928	(+)	ctgcgtGCTGagagaagatgggt	1.0	0.840
		V$MAFF.01	13516	(-)	gccaatGCTGacggagacaatga	1.0	0.853
		V$MAFF.01	4059	(+)	catactGCTGattcctgtagttt	1.0	0.857
		V$MARE.01	13520	(+)	tgtctccgTCAGcattggctttg	1.0	0.993
		V$MARE.02	7891	(+)	acagctgcataattAGCAgtaaa	1.0	0.934
		V$MARE.02	7350	(-)	tgaagggctggctgAGCAactga	1.0	0.944
		V$MARE.03	3724	(+)	atcgctGCTGtatcaagcaaagt	1.0	0.864
		V$MARE.03	11133	(-)	acccttGCTGattcatattgctt	1.0	0.946
		V$NFE2.01	4614	(-)	caggaggCTGAggcactagaatt	1.0	0.855
		V$NFE2.01	11339	(-)	cctgccgCTGActcatttaaccc	1.0	0.949
		V$NRL.02	10985	(+)	accaattttcAGCAgccaaatag	1.0	0.979
		V$NRL.02	4055	(-)	tacaggaatcAGCAgtatgctag	1.0	0.984
		V$NRL.02	13567	(+)	tgttgggatcAGCAgtggaacag	1.0	0.984
		V$NRL.02	12615	(+)	cttgcggttcAGCAgctgctttg	1.0	0.985
		V$NRL.02	12851	(+)	gggctgactcAGCAgcccaggga	1.0	0.993
		V$NRL.02	14007	(-)	tcacgaggtcAGCAgatcgagac	1.0	0.999
		V$TCF11MAFG.01	10824	(+)	gtgaatactgcGTCAttgtggct	1.0	0.834
		V$TCF11MAFG.01	6022	(-)	gttcttgctctGTCAcccagaat	1.0	0.888
		V$VMAF.01	3823	(-)	acatgcgcaaaGTCAtcttaaat	1.0	0.847
	V$AP2F	V$TCFAP2B.01	7673	(-)	attGCCCttggggag	1.0	0.910
		V$TCFAP2C.02	13350	(-)	ggtgCCTGtgggtct	1.0	0.934
		V$TCFAP2C.02	11804	(+)	ctagCCTGggggaca	1.0	0.956
		V$TCFAP2E.01	11804	(-)	tgtcccccAGGCtag	1.0	0.914
		V$TCFAP2E.01	12581	(+)	attgcctaAGGCaac	1.0	0.960
		V$TCFAP2E.01	12581	(-)	gttgccttAGGCaat	1.0	0.962
	V$AP4R	V$AP4.01	3042	(+)	caaaaCAGCtcttgtcc	1.0	0.859
		V$AP4.01	10664	(-)	agagaCAGCagtggcat	1.0	0.870
		V$AP4.01	12450	(+)	atgtgCAGCtgtagccc	1.0	0.893
		V$AP4.02	7886	(-)	ttatgcAGCTgttaaaa	1.0	0.924
		V$AP4.02	12622	(+)	ttcagcAGCTgctttgt	1.0	0.946
		V$AP4.02	12621	(-)	caaagcAGCTgctgaac	1.0	0.951
		V$AP4.02	12370	(-)	ggtcacAGCTggttcca	1.0	0.970
		V$AP4.03	4869	(-)	atgcccaGCTGaaaacc	1.0	0.982
		V$AP4.03	13282	(+)	ggagccaGCTGtcagag	1.0	0.989
		V$AP4.03	12371	(+)	ggaaccaGCTGtgaccc	1.0	0.994
	V$ARID	V$ARID5A.01	12242	(+)	cacttATATtactaacttgtg	1.0	0.872
		V$ARID5A.01	8493	(-)	caataATATcaagggagtcaa	1.0	0.874
		V$ARID5A.01	11943	(+)	tagaaATATcgatgcttatta	1.0	0.876
		V$ARID5A.01	11126	(-)	gattcATATtgctttgccttt	1.0	0.878
		V$ARID5A.01	8907	(-)	aaataATATggttatgctaaa	1.0	0.880
		V$ARID5A.01	12265	(+)	attaaATATtctgcataaaga	1.0	0.927
		V$ARID5A.01	4380	(-)	tataaATATtttacagcagtg	1.0	0.940
		V$ARID5A.01	11916	(-)	gaaaaATATttttaattatat	1.0	0.941
		V$ARID5A.01	12258	(-)	gcagaATATttaataacacaa	1.0	0.941
		V$ARID5A.01	11923	(+)	taaaaATATttttctggctat	1.0	0.941
		V$ARID5A.01	2940	(+)	atagaATATtaattatccatt	1.0	0.943
		V$ARID5A.01	5592	(-)	ccaaaATATtagaaataggcc	1.0	0.944
		V$ARID5A.01	2933	(-)	aattaATATtctattggatct	1.0	0.948
		V$ARID5A.01	4387	(+)	gtaaaATATttatagtataaa	1.0	0.950
		V$ARID5A.01	5659	(-)	ttgcaATATttacttcatctt	1.0	0.956
		V$ARID5A.01	5666	(+)	agtaaATATtgcaactggcct	1.0	0.969
		V$ARID5A.01	5599	(+)	ttctaATATtttggtccacat	1.0	0.970
		V$BRIGHT.01	9058	(-)	aaagaATTAacattggcaggc	1.0	0.926
		V$BRIGHT.01	4493	(-)	aaaaaATTAattgaataaata	1.0	0.934
		V$BRIGHT.01	6835	(-)	gcaaaATTAaatatataggta	1.0	0.934
		V$BRIGHT.01	11244	(+)	tgtaaATTAataatgatctgt	1.0	0.936
		V$BRIGHT.01	5283	(-)	taaaaATTAaaaagtggcggt	1.0	0.945
		V$BRIGHT.01	12070	(-)	taaaaATTAaaaaaagaaaaa	1.0	0.945
		V$BRIGHT.01	2937	(-)	ggataATTAatattctattgg	1.0	0.950
		V$BRIGHT.01	4507	(-)	aaaaaATTAaaaaaaaaaaat	1.0	0.950
		V$BRIGHT.01	12077	(-)	aaaaaATTAaaaattaaaaaa	1.0	0.950
		V$BRIGHT.01	11220	(-)	aaaaaATTAaaatacagatct	1.0	0.954
		V$BRIGHT.01	11997	(+)	aaaaaATTAaaatcccatcat	1.0	0.954
		V$BRIGHT.01	4498	(+)	attcaATTAattttttttttt	1.0	0.961
		V$BRIGHT.01	3231	(-)	ctctaATTAaaaaagaaaatg	1.0	0.965
		V$BRIGHT.01	11916	(+)	atataATTAaaaatatttttc	1.0	0.965
		V$JARID2.01	8398	(+)	ccccatTTTAttatctttatt	1.0	0.901
		V$JARID2.01	8086	(+)	atttatTTTAtttatttattc	1.0	0.921
		V$JARID2.01	11224	(+)	ctgtatTTTAattttttaaat	1.0	0.923
		V$MRF2.01	11188	(-)	agacAATAccacaagcttacg	1.0	0.986
	V$ATBF	V$ATBF1.01	14202	(+)	tgtgggttgtAATTgct	1.0	0.801
		V$ATBF1.01	4510	(+)	ttttttttttAATTttt	1.0	0.805
		V$ATBF1.01	12080	(+)	tttaatttttAATTttt	1.0	0.823
		V$ATBF1.01	12932	(-)	agtggttataAATTggt	1.0	0.834
		V$ATBF1.01	7898	(-)	ttttactgctAATTatg	1.0	0.843
		V$ATBF1.01	12080	(-)	aaaaattaaaAATTaaa	1.0	0.850
		V$ATBF1.01	2940	(+)	atagaatattAATTatc	1.0	0.852
		V$ATBF1.01	11245	(-)	gatcattattAATTtac	1.0	0.853
		V$ATBF1.01	3234	(+)	tttcttttttAATTaga	1.0	0.859
		V$ATBF1.01	11917	(-)	aaatatttttAATTata	1.0	0.898
	V$BARB	V$BARBIE.01	4255	(-)	aaaaAAAGctatttg	1.0	0.882
		V$BARBIE.01	3284	(-)	tttgAAAGgctgagg	1.0	0.884
		V$BARBIE.01	8534	(-)	agagAAAGgagagag	1.0	0.885
		V$BARBIE.01	9966	(-)	tacaAAAGcagagag	1.0	0.885
		V$BARBIE.01	7548	(-)	aggaAAAGccactgg	1.0	0.886
		V$BARBIE.01	8893	(+)	aaggAAAGcaggtgt	1.0	0.888
		V$BARBIE.01	7823	(-)	agaaAAAGcagggta	1.0	0.891
		V$BARBIE.01	6499	(-)	aggcAAAGgtggcag	1.0	0.894
		V$BARBIE.01	3327	(+)	gtcaAAAGccaatgg	1.0	0.896
		V$BARBIE.01	10107	(-)	aaaaAAAGggtgggg	1.0	0.897
		V$BARBIE.01	11451	(+)	aactAAAGcagcaag	1.0	0.909
	V$BCDF	V$CRX.01	6875	(-)	gcattTAATcatatctt	1.0	0.942
		V$CRX.01	11111	(+)	gcattTAATcatcaaaa	1.0	0.942
		V$CRX.01	10238	(-)	gactgTAATcccagcta	1.0	0.961
		V$CRX.03	3428	(+)	ccctgtaATCCtgagca	1.0	0.963
		V$CRX.03	6691	(-)	gcctataATCCtagcac	1.0	0.966
		V$GSC.02	9355	(+)	acctgTAATcccagtac	1.0	0.911
		V$OTX1.01	5559	(-)	gcctgtAATCccaacac	1.0	0.882
		V$PCE1.01	9087	(+)	cctccTAATtttagaaa	1.0	0.891
		V$PCE1.01	3237	(-)	agctcTAATtaaaaaag	1.0	0.897
		V$PCE1.01	7894	(-)	actgcTAATtatgcagc	1.0	0.898
		V$PCE1.01	14206	(+)	ggttgTAATtgcttagt	1.0	0.900
		V$PCE1.01	12549	(+)	atagaTAATtggcttcc	1.0	0.927
		V$PCE1.01	4495	(-)	aaaatTAATtgaataaa	1.0	0.941
		V$PCE1.01	6583	(+)	cccgcTAATtgttcttt	1.0	0.952
		V$PCE1.01	4827	(-)	tatacTAATtgattatc	1.0	0.978
	V$BCL6	V$BCL6.01	6783	(-)	gcaTTCCtggtatgaag	1.0	0.805
		V$BCL6.02	9443	(-)	tttttcgTAGAgatggg	1.0	0.802
		V$BCL6.02	3386	(+)	caggtccTAGAatccct	1.0	0.825
		V$BCL6.02	7698	(+)	tggttttTAGAaatata	1.0	0.846
		V$BCL6.04	9037	(+)	cctTTCCaggacagcag	1.0	0.889
		V$BCL6.04	5737	(+)	gaaTTCCaagacttaaa	1.0	0.898
		V$BCL6.04	8996	(+)	aagTTCCcagacaccag	1.0	0.900
		V$BCL6.04	12361	(-)	tggTTCCaagaatatat	1.0	0.909
		V$BCL6.04	5645	(-)	cttTTCCaagaaaactt	1.0	0.925
	V$BEDF	V$ZBED4.01	6663	(-)	ggcGGGCggattgcc	1.0	0.940
		V$ZBED4.02	5169	(-)	tgtgtgtGGGGgggt	1.0	0.940
	V$BEDF	V$ZBED4.02	10103	(-)	aaagggtGGGGgagc	1.0	0.964
	V$BHLH	V$BHLHA15.01	7299	(+)	tttccaTATGtat	1.0	0.935
		V$MESP1_2.01	7300	(-)	gataCATAtggaa	1.0	0.941
	V$BPTF	V$FAC1.01	8770	(+)	gtgacAACAct	1.0	0.961
		V$FAC1.01	12259	(-)	ttaatAACAca	1.0	0.962
		V$FAC1.01	3894	(+)	ttaacAACAac	1.0	0.962
		V$FAC1.01	12539	(+)	atgacAACAaa	1.0	0.965
		V$FAC1.01	4682	(-)	ctaaaAACAca	1.0	0.969
		V$FAC1.01	3897	(+)	acaacAACAac	1.0	0.970
		V$FAC1.01	3900	(+)	acaacAACAac	1.0	0.970
		V$FAC1.01	3903	(+)	acaacAACAac	1.0	0.970
		V$FAC1.01	3906	(+)	acaacAACAaa	1.0	0.983
		V$FAC1.01	7751	(-)	tacacAACAca	1.0	0.990
		V$FAC1.01	7072	(+)	aacacAACAca	1.0	0.995
	V$BRAC	V$EOMES.02	13453	(+)	tggaatcccaGGTGtgggggcgtggctta	1.0	0.908
		V$EOMES.03	8564	(-)	atcaaaactgggTGTGaccttggggacct	1.0	0.984
		V$EOMES.03	8184	(-)	gcaggagaatggTGTGaacccgggaggcg	1.0	0.991
		V$EOMES.03	9267	(-)	tgtaatacttggTGTGaagcgttggcaga	1.0	0.996
		V$MGA.01	13545	(-)	cccaacagaaggttcgaggccACACtagg	1.0	0.803
		V$MGA.01	12498	(-)	gagcagggtgggaggcacatgACACcaga	1.0	0.809
		V$SPT.01	4880	(-)	tgggattacagGTGTgagccaccatgccc	1.0	1000
		V$SPT.01	9339	(-)	tgggattacagGTGTgagccaccgcgcct	1.0	1000
		V$SPT.01	8367	(+)	tgggattacagGTGTgagccaccgcgccc	1.0	1000
		V$TBOX.01	8850	(-)	ttttttgatatGTGTgagggtgcttatgt	1.0	0.935
		V$TBX20.02	6949	(-)	aggtaggatttatgttGACAagcaactta	1.0	0.913
		V$TBX20.02	10609	(-)	atctgtgtccagtggtGACAacagatgcc	1.0	0.938
		V$TBX5.01	10376	(+)	tgggattacaGGTGttagccactgcgcct	1.0	0.995
	V$BRN5	V$BRN5.01	13773	(-)	gaactgCATAcctcatggccagg	1.0	0.804
		V$BRN5.01	3174	(+)	gctaatCATAaattgtagttttt	1.0	0.807
		V$BRN5.02	8396	(+)	ggccccattttATTAtctttatt	1.0	0.814
		V$BRN5.03	6865	(-)	tTAATcatatcttaagaactcta	1.0	0.825
		V$BRN5.03	6296	(+)	gTAATgagccaagattgcacaac	1.0	0.841
		V$BRN5.03	7899	(+)	aTAATtagcagtaaaacttatgt	1.0	0.841
		V$BRN5.03	6811	(-)	aTAATgaactgccaaacaagaaa	1.0	0.855
		V$BRN5.03	5290	(-)	tTAATgaaataaaaattaaaaag	1.0	0.888
		V$BRN5.03	11253	(+)	aTAATgatctgtgaatcaccaaa	1.0	0.901
		V$BRN5.04	5297	(+)	atttttatttcATTAatgtttcc	1.0	0.844
		V$BRN5.04	3027	(+)	ggtgggtgctgATTAcaaaacag	1.0	0.860
		V$BRN5.04	11246	(-)	attcacagatcATTAttaattta	1.0	0.865
		V$BRN5.04	6818	(+)	tttggcagttcATTAtctaccta	1.0	0.872
		V$BRN5.04	3235	(-)	ggacagctctaATTAaaaaagaa	1.0	0.887
		V$BRN5.04	11949	(+)	tatcgatgcttATTAtagacatc	1.0	0.897
		V$BRN5.04	6938	(-)	acaagcaacttATTAacttggag	1.0	0.916
		V$BRN5.04	6289	(-)	aatcttggctcATTAcaacctcc	1.0	0.918
		V$BRN5.04	7892	(-)	ttttactgctaATTAtgcagctg	1.0	0.925
		V$BRN5.04	14187	(-)	aacccacactcATTAttgataga	1.0	0.944
		V$BRN5.04	11566	(+)	tcccaaagctcATTAcctcccaa	1.0	0.967
		V$POU6F2.01	13647	(+)	agaattatcatATTAagcagaag	1.0	0.880
	V$BRNF	V$BRN2.01	3597	(-)	ctCATTttaaggattctca	1.0	0.874
		V$BRN2.02	11108	(+)	cttgcatttaaTCATcaaa	1.0	0.867
		V$BRN2.02	8094	(+)	tatttatttatTCATttat	1.0	0.895
		V$BRN2.03	11978	(-)	tcttcatatATTTtcatac	1.0	0.927
		V$BRN2.03	5294	(+)	ttaatttttATTTcattaa	1.0	0.933
		V$BRN2.03	6835	(+)	tacctatatATTTaatttt	1.0	0.934
		V$BRN2.03	5230	(-)	aataaatatATTTacttat	1.0	0.935
		V$BRN2.03	12188	(+)	tttatatttATTTagttga	1.0	0.942
		V$BRN2.03	4498	(+)	attcaattaATTTtttttt	1.0	0.950
		V$BRN2.03	8407	(+)	attatctttATTTgcttgg	1.0	0.955
		V$BRN2.03	8081	(+)	tacttatttATTTtattta	1.0	0.957
		V$BRN2.03	11241	(-)	tcattattaATTTacattt	1.0	0.959
		V$BRN2.04	6939	(+)	tccaagtTAATaagttgct	1.0	0.845
		V$BRN2.04	7894	(-)	ttactgcTAATtatgcagc	1.0	0.853
		V$BRN2.04	3237	(-)	acagctcTAATtaaaaaag	1.0	0.867
		V$BRN2.04	7893	(+)	agctgcaTAATtagcagta	1.0	0.876
		V$BRN2.04	2943	(-)	caatggaTAATtaatattc	1.0	0.877
		V$BRN2.04	11912	(+)	aaacataTAATtaaaaata	1.0	0.891
		V$BRN2.04	3236	(+)	tctttttTAATtagagctg	1.0	0.924
		V$BRN3.01	4826	(+)	agataatcaATTAgtatat	1.0	0.813
		V$BRN3.01	4823	(-)	tactaattgATTAtcttta	1.0	0.876
		V$BRN3.02	6875	(-)	tagcattTAATcatatctt	1.0	0.895
		V$BRN3.02	12075	(+)	cttttttTAATttttaatt	1.0	0.898
		V$BRN3.02	11994	(-)	gggatttTAATttttttct	1.0	0.900
		V$BRN3.02	11225	(+)	tgtatttTAATtttttaaa	1.0	0.904
		V$BRN3.02	12321	(-)	aatctctTAATaaaatgag	1.0	0.910
		V$BRN3.02	12082	(+)	taattttTAATttttttga	1.0	0.922
		V$BRN3.02	4512	(+)	tttttttTAATtttttgag	1.0	0.923
		V$BRN3.02	11913	(-)	atattttTAATtatatgtt	1.0	0.930
		V$BRN3.03	14188	(+)	ctatcaaTAATgagtgtgg	1.0	0.849
		V$BRN3.03	11247	(+)	aaattaaTAATgatctgtg	1.0	0.855
		V$BRN3.03	5303	(+)	atttcatTAATgtttccaa	1.0	0.859
		V$BRN3.03	11244	(+)	tgtaaatTAATaatgatct	1.0	0.926
		V$BRN3.03	2942	(+)	agaatatTAATtatccatt	1.0	0.947
		V$BRN3.03	5300	(-)	gaaacatTAATgaaataaa	1.0	0.951
		V$BRN4.01	4831	(-)	ataaaatatacTAATtgat	1.0	0.894
		V$BRN4.01	8917	(-)	gttcatgcaaaTAATatgg	1.0	0.894
		V$BRN4.01	11395	(+)	tattactgaagTAATgcag	1.0	0.898
		V$BRN4.01	6825	(-)	atataggtagaTAATgaac	1.0	0.900
		V$BRN4.01	11392	(-)	cattacttcagTAATactt	1.0	0.916
		V$BRN4.01	12245	(-)	acacaagttagTAATataa	1.0	0.938
		V$BRN4.02	12260	(+)	gtgttaTTAAatattctgc	1.0	0.800
		V$BRN4.02	12257	(-)	gaatatTTAAtaacacaag	1.0	0.803
		V$BRN4.02	6840	(+)	atatatTTAAttttgctat	1.0	0.805
		V$BRN4.02	2939	(-)	ggataaTTAAtattctatt	1.0	0.835
		V$BRN4.02	6837	(-)	gcaaaaTTAAatatatagg	1.0	0.853
		V$BRN4.02	4495	(-)	aaaaaaTTAAttgaataaa	1.0	0.892
		V$TST1.01	5285	(-)	taaaaATTAaaaagtggcg	1.0	0.917
		V$TST1.01	13017	(-)	ctcaaATTAcgatgtgcat	1.0	0.927
		V$TST1.01	9060	(-)	aaagaATTAacattggcag	1.0	0.941
		V$TST1.01	12159	(+)	tgtgtATTAgcaaggtttt	1.0	0.941
		V$TST1.02	3233	(-)	ctctaaTTAAaaaagaaaa	1.0	0.814
	V$BTBF	V$KAISO.01	7903	(-)	tttaCTGCtaa	1.0	0.927
		V$KAISO.01	3879	(+)	tttcCTGCaaa	1.0	0.987
		V$KAISO.01	10530	(-)	catcCTGCtag	1.0	0.999
	V$BZIP	V$CEBPE_ATF4.01	13669	(-)	tgtgaaGCAAaac	1.0	0.985
		V$CEBPE_ATF4.01	4566	(+)	aatgatGCAAtct	1.0	0.985
		V$CEBPE_ATF4.01	5055	(+)	gctgagGCAAgag	1.0	0.985
		V$CEBPE_ATF4.02	6479	(+)	agtggtGCAAtct	1.0	0.869
		V$CEBPE_ATF4.02	7393	(-)	gaagatGCAAgtt	1.0	0.902
	V$CAAT	V$ACAAT.01	5612	(-)	aacaCCAAtgtggac	1.0	0.834
		V$ACAAT.01	6921	(-)	acaaCCAAttctgtt	1.0	0.853
		V$ACAAT.01	10657	(+)	tctaCCAAtgccact	1.0	0.865
		V$ACAAT.01	8964	(-)	cccaCCAAcctaact	1.0	0.875
		V$ACAAT.01	12929	(+)	gccaCCAAtttataa	1.0	0.939
		V$CAAT.01	12550	(-)	gaagCCAAttatcta	1.0	0.949
		V$NFY.04	13527	(-)	aaagCCAAtgctgac	1.0	0.924
		V$NFY.04	3331	(+)	aaagCCAAtggggag	1.0	0.948
		V$NFY.05	3298	(-)	agggCCAAgcagtat	1.0	0.846
	V$CABL	V$CABL.01	5203	(-)	aaAACAaccat	1.0	0.976
		V$CABL.01	12488	(-)	aaAACAaaaaa	1.0	0.997
		V$CABL.01	9624	(+)	aaAACAaaaaa	1.0	0.997
		V$CABL.01	9631	(+)	aaAACAaaaaa	1.0	0.997
		V$CABL.01	9638	(+)	aaAACAaaaaa	1.0	0.997
	V$CARE	V$CARF.01	3714	(+)	agaatGAGGta	1.0	0.913
		V$CARF.01	5948	(+)	agagtGAGGtg	1.0	0.916
		V$CARF.01	3608	(+)	aaaatGAGGcc	1.0	0.962
		V$CARF.01	6443	(+)	agatgGAGGct	1.0	0.964
		V$CARF.01	13092	(+)	agatgGAGGca	1.0	0.964
		V$CARF.01	5346	(+)	agacaGAGGct	1.0	0.970
	V$CART	V$ALX3.01	4495	(-)	aaaaaaAATTaattgaataaa	1.0	0.855
		V$CART1.01	3694	(+)	agtttTAATgtcattgtgtaa	1.0	0.886
		V$ISX.01	12544	(-)	gaagccAATTatctatttgtt	1.0	0.874
		V$ISX.01	6578	(-)	aagaacAATTagcggggcgtg	1.0	0.875
		V$ISX.01	4828	(+)	ataatcAATTagtatatttta	1.0	0.881
		V$MIXL1.01	11990	(-)	gatttTAATttttttcttcat	1.0	0.821
		V$MIXL1.01	4015	(+)	gaagaTAATtttataggtaaa	1.0	0.821
		V$MIXL1.01	9065	(+)	aatgtTAATtcttttctgcat	1.0	0.823
		V$MIXL1.01	9457	(-)	ctggcTAATttttttgtattt	1.0	0.824
		V$MIXL1.01	8259	(+)	ctggcTAATttttttgtattt	1.0	0.824
		V$OTP.01	11242	(+)	aatgtaAATTaataatgatct	1.0	0.876
		V$PHOX2.01	10886	(+)	agttcTAATgggcagttttgt	1.0	0.872
		V$PHOX2.01	12152	(-)	cttgcTAATacacactgtatc	1.0	0.876
		V$PHOX2.01	5253	(-)	atgccTAATaaagaatacaac	1.0	0.894
		V$PHOX2.01	5296	(-)	aacatTAATgaaataaaaatt	1.0	0.907
		V$PHOX2.01	11092	(+)	ctgccTAATagagagccttgc	1.0	0.914
		V$PROP1.01	11237	(-)	attattAATTtacatttaaaa	1.0	0.869
		V$PROP1.02	12317	(+)	acttctcattttATTAagaga	1.0	0.868
		V$PROP1.02	5296	(+)	aatttttatttcATTAatgtt	1.0	0.869
		V$PROP1.02	4491	(+)	tttatttattcaATTAatttt	1.0	0.895
		V$PRRX1.01	11679	(+)	acaaaaAATTagctgggcatg	1.0	0.838
		V$RAX.01	13946	(-)	tacaaaAATTagccgggtgtg	1.0	0.861
		V$RAX.01	6200	(+)	tacaaaAATTagccgggcatg	1.0	0.861
		V$RHOX6.01	12317	(-)	tctctTAATaaaatgagaagt	1.0	0.846
		V$RHOX6.01	6941	(+)	caagtTAATaagttgcttgtc	1.0	0.863
		V$S8.01	7890	(-)	actgcTAATtatgcagctgtt	1.0	0.992
		V$S8.01	11909	(-)	attttTAATtatatgtttcat	1.0	0.992
		V$S8.01	2944	(+)	aatatTAATtatccattggga	1.0	0.992
		V$S8.01	3407	(+)	gactgTAATtgctggaaattg	1.0	0.995
		V$S8.01	6583	(+)	cccgcTAATtgttcttttgta	1.0	0.995
		V$S8.01	14206	(+)	ggttgTAATtgcttagtaagt	1.0	0.995
		V$S8.01	2939	(-)	atggaTAATtaatattctatt	1.0	0.997
		V$S8.01	3233	(-)	agctcTAATtaaaaaagaaaa	1.0	0.997
		V$S8.01	3238	(+)	tttttTAATtagagctgtcca	1.0	0.997
		V$S8.01	7895	(+)	ctgcaTAATtagcagtaaaac	1.0	0.997
		V$S8.01	11914	(+)	acataTAATtaaaaatatttt	1.0	0.997
		V$S8.01	4491	(-)	aaaatTAATtgaataaataaa	1.0	1000
		V$S8.01	4823	(-)	tatacTAATtgattatcttta	1.0	1000
		V$S8.01	12549	(+)	atagaTAATtggcttccgtaa	1.0	1000
		V$SHOX2.01	4496	(+)	ttattcAATTaattttttttt	1.0	0.880
		V$VSX1.01	4500	(+)	tcaattAATTtttttttttta	1.0	0.833
		V$VSX1.01	5890	(-)	ccagttAATTtttgtattttt	1.0	0.841
		V$XVENT2.01	6842	(+)	atattTAATtttgctattgtt	1.0	0.824
	V$CDEF	V$CDE.01	13848	(+)	gtggCGCGatctc	1.0	0.918
	V$CDXF	V$CDX1.01	4681	(+)	ttgtgttTTTAgtagatat	1.0	0.940
		V$CDX1.01	6055	(-)	ctgacttTTTAtttttatt	1.0	0.941
		V$CDX1.01	7061	(-)	gttgtgtTTTAagactaaa	1.0	0.949
		V$CDX1.01	5335	(+)	tttttttTTTAagacagag	1.0	0.949
		V$CDX1.01	6430	(+)	tttttttTTTAagagatgg	1.0	0.949
		V$CDX1.01	6598	(+)	tttgtatTTTAgtagagac	1.0	0.954
		V$CDX1.01	3549	(+)	ccactttTTTAgtaaaccg	1.0	0.957
		V$CDX1.01	7223	(+)	ttttggtTTTActagtgaa	1.0	0.958
		V$CDX1.01	4286	(+)	tctctgtTTTAttatcagt	1.0	0.980
		V$CDX1.01	12319	(+)	ttctcatTTTAttaagaga	1.0	0.984
		V$CDX1.01	8397	(+)	gccccatTTTAttatcttt	1.0	0.992
		V$CDX1.02	3863	(-)	aaatcagTTTAcaaccttg	1.0	0.835
		V$CDX2.01	7902	(-)	cataagtTTTActgctaat	1.0	0.843
		V$CDX2.01	4484	(+)	aacttatTTTAtttattca	1.0	0.847
		V$CDX2.01	4380	(-)	taaatatTTTAcagcagtg	1.0	0.848
		V$CDX2.01	12283	(+)	agataatTTTAagatgaaa	1.0	0.848
		V$CDX2.01	12304	(-)	agaagttTTTAtaacatca	1.0	0.893
		V$CDX2.02	3174	(-)	actacaatTTATgattagc	1.0	0.850
		V$CDX2.02	8500	(+)	ccttgataTTATtgccctg	1.0	0.853
		V$CDX2.02	4838	(+)	agtatattTTATaagctag	1.0	0.854
		V$CDX2.02	7259	(+)	tctttcttTTATgtcttta	1.0	0.878
		V$CDX2.02	7529	(+)	aactacatTTATgtccaaa	1.0	0.893
		V$CDX2.02	12961	(+)	gtcttattTTATttcttat	1.0	0.898
		V$CDX2.02	5293	(+)	tttaatttTTATttcatta	1.0	0.903
		V$CDX2.02	12930	(+)	ccaccaatTTATaaccact	1.0	0.917
		V$CDX2.03	6854	(+)	gctattgtTTATagagttc	1.0	0.928
		V$CDX2.03	11504	(-)	acaactgtTTATaggttgt	1.0	0.929
		V$CDX2.03	4017	(+)	agataattTTATaggtaaa	1.0	0.930
		V$CDX2.03	3660	(+)	catttactTTATagctgta	1.0	0.931
		V$CDX2.03	4388	(+)	taaaatatTTATagtataa	1.0	0.931
		V$CDX2.03	5881	(-)	ttgtatttTTATagagaga	1.0	0.933
		V$CDX2.03	12114	(+)	atatctatTTATggggtat	1.0	0.956
		V$CDX2.03	8621	(+)	cctatgatTTATtgcggtg	1.0	0.991
		V$CDX2.03	5236	(+)	aaatatatTTATtgtctgt	1.0	0.993
	V$CEBP	V$CEBP.02	5053	(+)	aggctgagGCAAgag	1.0	0.949
		V$CEBPA.01	5854	(+)	cagcttgaGCAAcat	1.0	0.963
		V$CEBPA.01	6307	(-)	gcagttgtGCAAtct	1.0	0.994
		V$CEBPB.01	6477	(+)	gcagtggtGCAAtct	1.0	0.941
		V$CEBPB.01	4274	(-)	agaattttGAAAaga	1.0	0.947
		V$CEBPB.01	7845	(+)	ctattttgGAAAtgt	1.0	0.949
		V$CEBPB.01	6906	(+)	atcatttaGAAAtga	1.0	0.953
		V$CEBPB.01	4564	(+)	gaaatgatGCAAtct	1.0	0.957
		V$CEBPB.01	7699	(+)	ggtttttaGAAAtat	1.0	0.959
		V$CEBPB.01	11155	(+)	tgttttggGAAAtaa	1.0	0.959
		V$CEBPB.01	6895	(+)	ctggttaaGAAAtca	1.0	0.967
		V$CEBPB.02	11313	(-)	gcttcTGTGaaaacg	1.0	0.978
		V$CEBPB.02	4701	(-)	aacacTGTGaaaccc	1.0	0.984
		V$CEBPB.02	8776	(+)	acactTGTGaaatgt	1.0	0.993
		V$CEBPD.01	3703	(+)	gtcatTGTGtaagaa	1.0	0.975
		V$CEBPE.02	7581	(+)	taatatgtGCAAatc	1.0	0.973
		V$CEBPE.02	12579	(-)	tgccttagGCAAtaa	1.0	0.974
		V$CEBPE.02	4246	(+)	tatttttgGCAAata	1.0	0.993
		V$CEBPE.02	3576	(+)	attcttggGCAAaag	1.0	1000
		V$CEBPG.01	5855	(-)	tatgTTGCtcaagct	1.0	0.846
		V$CEBPG.01	12578	(+)	cttaTTGCctaaggc	1.0	0.851
		V$CEBPG.01	6306	(+)	aagaTTGCacaactg	1.0	0.870
	V$CHOP	V$CHOP.01	13612	(-)	tgttGCAAtgcca	1.0	0.907
		V$CHOP.01	9575	(-)	gagtGCAAtggcg	1.0	0.910
		V$CHOP.01	13758	(-)	atctGCAAtagct	1.0	0.911
		V$CHOP.01	6481	(+)	tggtGCAAtctcg	1.0	0.918
		V$CHOP.01	4568	(+)	tgatGCAAtctcg	1.0	0.919
		V$CHOP.01	9551	(-)	tactGCAAtctcc	1.0	0.951
		V$CHOP.01	10159	(+)	gagtGCAAtggcc	1.0	0.960
		V$CHOP.02	5089	(-)	cacTGCAacctcc	1.0	0.974
		V$CHOP.02	11768	(-)	cacTGCAacctct	1.0	0.974
		V$CHOP.02	5400	(+)	cacTGCAacctcc	1.0	0.974
		V$CHOP.02	10183	(+)	catTGCAacctcc	1.0	0.974
	V$CHRE	V$CHREBP_MLX.01	14012	(-)	CACGaggtcagcagatc	1.0	0.834
		V$CHREBP_MLX.01	13978	(-)	CACGgtgaaaccccgtc	1.0	0.850
	V$CHRF	V$CHR.01	7379	(-)	ggttTTGAactcc	1.0	0.942
		V$CHR.01	3289	(-)	gtatTTGAaaggc	1.0	0.966
		V$CHR.01	14107	(+)	ctgtTTGAatagg	1.0	0.974
		V$CHR.01	6747	(+)	gaatTTGAatgaa	1.0	0.976
		V$CHR.01	7604	(-)	ctgtTTGAatttt	1.0	0.986
	V$CIZF	V$NMP4.01	7140	(-)	gcAAAAagaga	1.0	0.970
		V$NMP4.01	12066	(-)	agAAAAagaga	1.0	0.970
		V$NMP4.01	7945	(-)	gcAAAAagaca	1.0	0.972
		V$NMP4.01	7827	(-)	agAAAAagcag	1.0	0.974
		V$NMP4.01	5690	(-)	ggAAAAaaata	1.0	0.976
		V$NMP4.01	14177	(-)	agAAAAactac	1.0	0.976
		V$NMP4.01	7293	(-)	ggAAAAaaaaa	1.0	0.978
		V$NMP4.01	3680	(-)	ggAAAAaggaa	1.0	0.982
	V$CLOX	V$CDP.02	12544	(-)	cggaagcCAATtatctatttgtt	1.0	0.940
		V$CDP.02	10426	(-)	ccctgacCAATtcaacatcttta	1.0	0.941
		V$CDPCR3HD.01	12381	(-)	cctacattGATCttttgggtcac	1.0	0.965
		V$CLOX.01	11945	(+)	gaaatATCGatgcttattataga	1.0	0.850
		V$CLOX.01	11938	(-)	taagcATCGatatttctatagcc	1.0	0.869
		V$CPHX.01	4566	(+)	aaTGATgcaatctcggcttactg	1.0	0.850
		V$CPHX.01	5217	(+)	acTGATaggttcaataagtaaat	1.0	0.859
		V$CPHX.01	4048	(+)	ctTGATtctagcatactgctgat	1.0	0.863
		V$CPHX.01	12302	(+)	ttTGATgttataaaaacttctca	1.0	0.875
		V$CUX2.01	11933	(+)	tttctggctatagaaataTCGAt	1.0	0.808
	V$CP2F	V$CP2.01	3123	(+)	gtCTGGgtagagtggaggg	1.0	0.900
		V$CP2.01	13274	(+)	taCTGGgtggagccagctg	1.0	0.982
		V$CP2.02	3984	(+)	cACTGttcatttctgccct	1.0	0.842
		V$CP2.02	10856	(+)	cACTGgttcttacttaaaa	1.0	0.848
		V$CP2.02	10131	(+)	gACTGaattttgcttgttg	1.0	0.861
		V$TCFCP2L1.01	11432	(-)	ttCTGGgttcatcatgcct	1.0	0.870
		V$TCFCP2L1.01	8686	(-)	caCTGGatttcccctggaa	1.0	0.876
		V$TCFCP2L1.01	13273	(-)	agCTGGctccacccagtat	1.0	0.948
	V$CREB	V$ATF.02	3064	(-)	tcattgTGACttcttcctcca	1.0	0.842
		V$ATF1.01	3083	(-)	gtttcatcACGTcatattatc	1.0	0.880
		V$ATF1.02	10824	(-)	ccacaaTGACgcagtattcac	1.0	0.921
		V$ATF6.02	3084	(+)	ataatatGACGtgatgaaaca	1.0	0.982
		V$CJUN_ATF2.01	6133	(-)	aactccTGACctcaagtgatc	1.0	0.993
		V$CJUN_ATF2.01	9393	(-)	aactccTGACctcaggtgatc	1.0	0.995
		V$CJUN_ATF2.01	4732	(+)	aactccTGACctcaggtgatg	1.0	0.995
		V$CREB.02	3081	(+)	atgataataTGACgtgatgaa	1.0	0.893
		V$CREB.02	10827	(-)	aagccacaaTGACgcagtatt	1.0	0.894
		V$CREB.02	9298	(-)	ggaggaagaTGACgagtttag	1.0	0.910
		V$CREB.02	13519	(-)	agccaatgcTGACggagacaa	1.0	0.920
		V$CREB1.02	6773	(-)	ctggtATGAagtaaagatact	1.0	0.931
		V$CREB1.02	5657	(+)	aaaagATGAagtaaatattgc	1.0	0.931
		V$E4BP4.01	12556	(+)	attggcttccGTAAtttctca	1.0	0.803
		V$E4BP4.01	8073	(-)	aaataaataaGTAAagaaaat	1.0	0.804
		V$E4BP4.01	5224	(+)	ggttcaataaGTAAatatatt	1.0	0.804
		V$E4BP4.01	3656	(-)	cagctataaaGTAAatgacaa	1.0	0.808
		V$E4BP4.01	9968	(+)	ctctgcttttGTAAactgcca	1.0	0.811
		V$E4BP4.01	14215	(+)	tgcttagtaaGTAAttttgtt	1.0	0.811
		V$E4BP4.01	7043	(-)	aaattgtaagGTAAaaaagga	1.0	0.816
		V$E4BP4.01	11395	(+)	tattactgaaGTAAtgcagga	1.0	0.827
		V$E4BP4.01	7089	(+)	tctttcttttGTAAcctgtga	1.0	0.837
		V$E4BP4.01	3701	(+)	atgtcattgtGTAAgaatgag	1.0	0.843
		V$E4BP4.01	3032	(-)	gagctgttttGTAAtcagcac	1.0	0.849
		V$E4BP4.01	3003	(+)	cacctactatGTAAtagagat	1.0	0.868
		V$E4BP4.01	10858	(-)	cagcttttaaGTAAgaaccag	1.0	0.901
		V$E4BP4.01	14229	(+)	ttttgtttatGTAAacgtaca	1.0	0.940
		V$E4BP4.01	7910	(+)	taaaacttatGTAAgcagtcc	1.0	0.959
		V$TAXCREB.01	12849	(+)	aggggcTGACtcagcagccca	1.0	0.823
		V$XBP1.01	7782	(+)	gtctctttACGTgcatgcatt	1.0	0.884
		V$XBP1.01	13474	(+)	gtggcttaACGTggagtttcc	1.0	0.884
	V$CSEN	V$DREAM.01	8054	(+)	agGTCAgaggg	1.0	0.953
		V$DREAM.01	4757	(-)	agGTCAaggtg	1.0	0.960
		V$DREAM.01	9746	(-)	agGTCAgtggc	1.0	0.964
		V$DREAM.01	10440	(+)	tgGTCAgggtt	1.0	0.968
		V$DREAM.01	10741	(-)	ggGTCAggggc	1.0	0.978
		V$DREAM.01	9920	(-)	caGTCAgggag	1.0	0.980
		V$DREAM.01	9180	(-)	aaGTCAgggta	1.0	0.992
	V$CTCF	V$CTCF.05	3048	(-)	ttcttcctccactAGAGgacaagagct	1.0	0.870
		V$CTCFL.01	8712	(-)	atgtgactccactgggaGGCGaccttg	1.0	0.830
	V$DLXF	V$DLX1.01	7891	(+)	acagctgcatAATTagcag	1.0	0.976
		V$DLX1.01	3234	(+)	tttcttttttAATTagagc	1.0	0.982
		V$DLX1.01	3239	(-)	ggacagctctAATTaaaaa	1.0	0.988
		V$DLX1.01	11915	(-)	aaatatttttAATTatatg	1.0	0.988
		V$DLX1.01	11910	(+)	tgaaacatatAATTaaaaa	1.0	1000
		V$DLX1.02	4492	(+)	ttatttattcAATTaattt	1.0	0.885
		V$DLX1.02	4824	(+)	aaagataatcAATTagtat	1.0	0.886
		V$DLX1.02	2945	(-)	cccaatggatAATTaatat	1.0	0.997
		V$DLX2.01	14207	(-)	cttactaagcAATTacaac	1.0	0.930
		V$DLX2.01	3408	(-)	aatttccagcAATTacagt	1.0	0.935
		V$DLX2.01	12550	(-)	tacggaagccAATTatcta	1.0	0.943
		V$DLX2.01	7896	(-)	ttttactgctAATTatgca	1.0	0.987
		V$DLX2.01	2940	(+)	atagaatattAATTatcca	1.0	0.987
		V$DLX3.01	7951	(-)	caccggataTAATcgcaaa	1.0	0.912
		V$DLX3.01	5785	(+)	tcatgcctgTAATtccagc	1.0	0.916
		V$DLX3.01	12558	(+)	tggcttccgTAATttctca	1.0	0.922
		V$DLX3.01	4497	(-)	aaaaaaaatTAATtgaata	1.0	0.941
		V$DLX3.01	4829	(-)	aaaatatacTAATtgatta	1.0	0.944
		V$DLX3.01	12545	(+)	acaaatagaTAATtggctt	1.0	0.948
		V$DLX3.01	6579	(+)	acgccccgcTAATtgttct	1.0	0.953
		V$DLX3.01	3403	(+)	gaatgactgTAATtgctgg	1.0	0.992
		V$DLX3.01	14202	(+)	tgtgggttgTAATtgctta	1.0	0.992
		V$DLX3.02	6201	(-)	atgcccggcTAATttttgt	1.0	0.936
		V$DLX3.02	11680	(-)	atgcccagcTAATtttttg	1.0	0.936
		V$DLX3.02	4666	(+)	atgcccggcTAATttttgt	1.0	0.936
		V$DLX3.02	10265	(+)	atgcccggcTAATtttgta	1.0	0.936
		V$DLX3.03	4011	(+)	aaaagaagatAATTttata	1.0	0.884
		V$DLX5.01	12522	(+)	tgctcctagcAATTgccat	1.0	0.914
		V$DLX5.01	12527	(-)	ttgtcatggcAATTgctag	1.0	0.921
		V$DLX5.01	6584	(-)	acaaaagaacAATTagcgg	1.0	0.922
	V$DMRT	V$DMRT1.01	11294	(-)	cggaggacatacaTTGTtttc	1.0	0.803
		V$DMRT3.01	10448	(+)	gtttgtagtTACAagcaacag	1.0	0.809
		V$DMRT3.01	4430	(-)	gcaactagcTACAaatgagag	1.0	0.812
		V$DMRT3.01	3724	(-)	tttgcttgaTACAgcagcgat	1.0	0.821
		V$DMRT3.01	7299	(-)	ggaactggaTACAtatggaaa	1.0	0.864
		V$DMRT3.01	12138	(+)	atattttgaTACAggatacag	1.0	0.882
		V$DMRT5.01	14246	(+)	tacatttGTTAaatttttttt	1.0	0.801
		V$DMRT5.01	5207	(+)	ttgttttGTTActgataggtt	1.0	0.804
		V$DMRT5.01	3625	(+)	cagttttGTTAgtgtgtgtgg	1.0	0.810
		V$DMRT5.01	3973	(+)	gataaagGTTAcactgttcat	1.0	0.812
		V$DMRT7.01	4560	(-)	cgagATTGcatcatttcactc	1.0	0.820
	V$DMTF	V$DMP1.01	10704	(+)	accctGGATgcagct	1.0	0.826
		V$DMP1.01	7956	(-)	gcaccGGATataatc	1.0	0.836
		V$DMP1.01	13068	(-)	gaccaGGATgtacag	1.0	0.881
		V$DMP1.01	10748	(+)	accccGGATgtagct	1.0	0.979
		V$DMP1.02	6321	(-)	gcccaGGATgcagtg	1.0	0.882
	V$DUXF	V$DUX4.01	4822	(-)	attGATTatctttaa	1.0	0.820
		V$DUX4.01	12048	(+)	tctGATTtctttagt	1.0	0.832
		V$DUX4.01	3169	(-)	tatGATTagctgagc	1.0	0.847
	V$E2FF	V$E2F.02	9770	(-)	gcctggcgtGAAAcgat	1.0	0.910
		V$E2F.03	13846	(+)	tagtgGCGCgatctcgg	1.0	0.871
		V$E2F1.01	5533	(-)	ccgaGGCGggaggagtg	1.0	0.992
		V$E2F1.01	14027	(-)	ccgaGGCGggaggatca	1.0	0.992
		V$E2F1_DP1.01	6701	(+)	tataGGCGtgaaccacc	1.0	0.858
		V$E2F3.02	13927	(-)	ggtggGCGCctgtagtc	1.0	0.869
		V$E2F4.01	6665	(-)	ccgagGCGGgcggattg	1.0	0.963
		V$E2F4.01	8238	(-)	gggtgGCGGgcgcctgt	1.0	0.963
		V$E2F4_DP1.01	13845	(-)	cgagatCGCGccactat	1.0	0.841
		V$E2F7.02	3132	(+)	gagtggaGGGAatgcca	1.0	0.889
	V$E4FF	V$E4F.01	3089	(+)	atgACGTgatgaa	1.0	0.887
	V$EBOX	V$ATF6.01	6709	(-)	ccagCCACggtggttca	1.0	0.931
		V$ATF6.01	8245	(+)	cccgCCACccacgcctg	1.0	0.938
		V$ATF6.01	9471	(-)	gccaCCACgcctggcta	1.0	0.939
		V$ATF6.01	13202	(-)	cctgCCACactgccaga	1.0	0.941
		V$ATF6.01	6573	(+)	accgCCACgccccgcta	1.0	0.979
		V$CMYC.02	4931	(-)	ctgacctCGTGatccac	1.0	0.924
		V$CMYC.02	14018	(+)	ctgacctCGTGatcctc	1.0	0.924
		V$MAX.03	13465	(-)	taagcCACGcccccaca	1.0	0.910
		V$MNT.01	4650	(+)	gcaggCACGtgctacca	1.0	0.995
		V$MNT.01	4649	(-)	ggtagCACGtgcctgca	1.0	0.999
		V$MYCMAX.01	14017	(-)	aggatCACGaggtcagc	1.0	0.845
		V$MYCMAX.01	4932	(+)	tggatCACGaggtcagg	1.0	0.845
		V$USF.03	3924	(-)	agacaccCGTGgcaggc	1.0	0.897
		V$USF1.01	5825	(+)	tggaTCACttgagccca	1.0	0.956
		V$USF1.01	6131	(+)	aggaTCACttgaggtca	1.0	0.956
		V$USF1.02	10902	(+)	tttgTCACctgctctta	1.0	0.875
	V$EGRF	V$CKROX.01	5530	(-)	cgaggcGGGAggagtgctt	1.0	0.903
		V$EGR2.02	8242	(-)	aggcgTGGGtggcgggcgc	1.0	0.967
		V$NGFIC.01	8244	(-)	ccagGCGTgggtggcgggc	1.0	0.952
		V$WT1.01	13462	(+)	aggtgTGGGggcgtggctt	1.0	0.980
		V$WT1.01	5164	(-)	gtgtgTGGGggggtttttt	1.0	0.984
		V$WT1.01	10098	(-)	aagggTGGGggagcagtaa	1.0	0.998
		V$WT1.02	5952	(+)	tgaggtgGGAGgattgctt	1.0	0.959
		V$WT1.02	10096	(-)	gggtgggGGAGcagtaaag	1.0	0.962
		V$WT1.02	5803	(+)	cactgtgGGAGgccaaggc	1.0	0.963
		V$WT1.02	12505	(-)	cagggtgGGAGgcacatga	1.0	0.984
	V$EREF	V$ER.01	10831	(+)	ctgcGTCAttgtggcttct	1.0	0.832
		V$ER.04	9112	(-)	acagGTCAggcagcaaagg	1.0	0.871
		V$ER.04	10713	(-)	gaggGTCAgagggagctgc	1.0	0.872
		V$ER.04	10691	(-)	caggGTCAgagggagctac	1.0	0.873
		V$ER.04	10311	(+)	gttgGTCAggctggtcttc	1.0	0.900
		V$ESR2.01	4751	(-)	ggagGTCAaggtgggcaca	1.0	0.924
		V$ESR2.01	9809	(-)	agagGTCAggaggtcatct	1.0	0.925
	V$ESRR	V$ESRRA.01	5869	(-)	ttatagagagacAAGGtctcact	1.0	0.888
		V$ESRRA.01	8701	(+)	agtgcaagttccAAGGtcgcctc	1.0	0.916
		V$ESRRA.02	10400	(-)	aaaaaaaaaatgggGGTCaggcg	1.0	0.924
		V$ESRRA.02	10742	(-)	gcagctacatccggGGTCagggg	1.0	0.927
		V$ESRRA.02	4072	(+)	cctgtagtttctggGGTCagtac	1.0	0.935
		V$ESRRA.02	10676	(-)	ggagctacatctggGGTCagaga	1.0	0.937
		V$ESRRA.02	9816	(-)	tgaaataagccagaGGTCaggag	1.0	0.941
		V$ESRRA.02	10764	(-)	aaagctacatctggGGTCaaagg	1.0	0.947
		V$ESRRA.03	7667	(+)	gttttactccccAAGGgcaatca	1.0	0.927
		V$ESRRA.03	8560	(+)	gttgaggtccccAAGGtcacacc	1.0	1000
		V$ESRRA.05	3529	(+)	cgaggtctgaaaAAGGacagcca	1.0	0.819
		V$ESRRB.01	9747	(-)	aaggacacattccAGGTcagtgg	1.0	0.879
		V$ESRRB.01	8325	(-)	tgggtggatcacaAGGTcaggag	1.0	0.978
	V$ETSF	V$CETS1P54.01	7953	(-)	atagcaCCGGatataatcgca	1.0	0.950
		V$CETS1P54.01	10745	(+)	ctgaccCCGGatgtagctgcc	1.0	0.962
		V$ELF1.01	12553	(-)	gaaattacGGAAgccaattat	1.0	0.898
		V$ELF5.01	10875	(+)	gctgagctGGAAgttctaatg	1.0	0.937
		V$ELK1.02	8658	(+)	ttgcaaacGGAAaggcacctg	1.0	0.914
		V$ERG.02	3192	(+)	tttttaaaGGAAaatggattt	1.0	0.933
		V$ERG.02	9691	(-)	gtttcaaaGGAAactgtctac	1.0	0.934
		V$ERG.02	8887	(+)	ccccagaaGGAAagcaggtgt	1.0	0.937
		V$ERG.02	7549	(-)	ttttaaaaGGAAaagccactg	1.0	0.938
		V$ERG.02	3871	(-)	tctttgcaGGAAatcagttta	1.0	0.940
		V$ERG.02	8940	(+)	caggtacaGGAAatccccgtt	1.0	0.942
		V$ERG.02	9950	(-)	gagaggcaGGAAaagacaaga	1.0	0.965
		V$ERG.02	3671	(-)	gggaaaaaGGAAatacagcta	1.0	0.977
		V$ETS2.01	4061	(-)	aaactacAGGAatcagcagta	1.0	0.848
		V$ETV1.02	9303	(-)	tttcaggaGGAAgatgacgag	1.0	0.961
		V$ETV1.02	3060	(+)	ctagtggaGGAAgaagtcaca	1.0	0.964
		V$ETV1.02	3789	(-)	ccgcttcaGGAAgtcatcttt	1.0	0.984
		V$ETV1.02	7150	(-)	ctcagtcaGGAAggcaggcag	1.0	0.990
		V$ETV1.02	7709	(-)	gtatctcaGGAAggatatatt	1.0	0.990
		V$ETV4.01	8210	(-)	gctactcCGGAggctgaggca	1.0	0.869
		V$GABP.01	8975	(-)	gggatttgGGAAgggcaccca	1.0	0.874
		V$GABP.01	9724	(-)	atggccctGGAAgagcagaga	1.0	0.939
		V$PDEF.01	8304	(+)	gttagccaGGATggtctcgat	1.0	0.953
		V$PDEF.01	13994	(+)	gttagccaGGATggtctcgat	1.0	0.953
		V$PDEF.01	13065	(-)	tctgaccaGGATgtacagccc	1.0	0.963
		V$PDEF.01	6318	(-)	gtcgcccaGGATgcagtgcag	1.0	0.979
		V$PDEF.01	10528	(+)	ctctagcaGGATgaagaacca	1.0	0.979
		V$PEA3.01	3582	(+)	gggcaaaAGGAagggtgagaa	1.0	0.949
		V$PEA3.01	6378	(-)	acagaaaAGGAagcctaactt	1.0	0.951
		V$SPDEF.01	6066	(-)	cagcaccCGGActctgacttt	1.0	0.866
		V$SPI1.02	13176	(+)	atctctggGGAAggggaatga	1.0	0.963
		V$SPI1.02	12406	(-)	gagaatggGGAAggacctaca	1.0	0.964
		V$SPI1.02	3800	(+)	cctgaagcGGAAgcttgtgag	1.0	0.968
		V$SPI1.02	7866	(-)	ataaatgaGGAAgttctaaat	1.0	0.989
		V$SPI1.04	7169	(-)	cttagtgaGGAAatccactct	1.0	0.901
		V$SPI1.04	5937	(+)	agctatgaGGAAgagtgaggt	1.0	0.927
		V$SPI1.04	4134	(+)	tttcttgaGGAAggggatctg	1.0	0.935
		V$SPIB.01	10484	(+)	gcagaaaaGGAAtttgctaaa	1.0	0.880
		V$SPIB.01	11493	(+)	ctcaaactGGAAcaacctata	1.0	0.898
		V$SPIB.01	8037	(+)	gtaaaagtGGAAtcactaggt	1.0	0.914
		V$SPIB.01	14085	(-)	tagaaaaaGGAActgcggccg	1.0	0.934
		V$SPIB.01	13784	(-)	aaaaaaaaGGAActgcatacc	1.0	0.941
	V$EVI1	V$EVI1.02	4266	(-)	ttgaaAAGAaagaaaaa	1.0	0.838
		V$EVI1.02	6408	(-)	aagagAAGAaagaaaaa	1.0	0.851
		V$EVI1.02	7206	(-)	aagaaAAGAgagtgaaa	1.0	0.851
		V$EVI1.02	8538	(-)	gtgagAAGAgaaaggag	1.0	0.885
		V$EVI1.02	2901	(+)	tctatAAGAtaactttt	1.0	0.892
		V$EVI1.02	7129	(-)	aagagAAGAaaaacagc	1.0	0.899
		V$EVI1.02	9947	(-)	aggaaAAGAcaagaccc	1.0	0.901
		V$EVI1.05	6769	(-)	aagtaaaGATActgtct	1.0	0.814
		V$EVI1.05	8637	(+)	gtgaaagGATAtagagc	1.0	0.830
		V$EVI1.05	9763	(-)	gtgaaacGATAaggaca	1.0	0.833
		V$EVI1.05	7770	(-)	gagacagGATAtataaa	1.0	0.886
		V$EVI1.06	13193	(+)	atgacaAGATctggcag	1.0	0.848
		V$EVI1.06	4011	(+)	aaaagaAGATaatttta	1.0	0.875
		V$EVI1.07	4008	(+)	cagaaAAGAagataatt	1.0	0.903
		V$EVI1.07	10087	(-)	cagtaAAGAagagtcaa	1.0	0.920
		V$EVI1.07	5654	(+)	tggaaAAGAtgaagtaa	1.0	0.943
		V$EVI1.07	12288	(+)	attttAAGAtgaaattt	1.0	0.950
		V$EVI1.07	9302	(-)	ggaggAAGAtgacgagt	1.0	0.955
		V$EVI1.07	3785	(+)	taaaaAAGAtgacttcc	1.0	0.964
		V$EVI1.07	3822	(+)	catttAAGAtgactttg	1.0	0.964
		V$EVI1.07	14116	(+)	taggaAAGAtgacttgg	1.0	0.964
		V$EVI1.07	3942	(-)	gagccAAGAtgatactt	1.0	0.975
		V$MEL1.01	11408	(-)	cagaaAAGAtcctgcat	1.0	0.815
		V$MEL1.02	12569	(-)	gcaataaGATGagaaat	1.0	0.992
		V$MEL1.02	10927	(+)	cagtctaGATGaggtct	1.0	0.994
		V$MEL1.02	8802	(-)	aggctctGATGagcttc	1.0	0.995
		V$MEL1.02	12751	(+)	taaaggtGATGagccag	1.0	0.995
		V$MEL1.02	13363	(-)	tcatgagGATGagtggg	1.0	0.999
		V$MEL1.03	9937	(+)	gagagaaGATGggtctt	1.0	0.962
	V$FAST	V$FAST1.01	5255	(+)	tgtattcttTATTaggc	1.0	0.824
		V$FAST1.01	13690	(-)	agtattttgTATTtggc	1.0	0.828
		V$FAST1.01	12154	(+)	tacagtgtgTATTagca	1.0	0.920
		V$FAST1.02	11320	(-)	gactaTGTGgcttctgt	1.0	0.814
		V$FAST1.02	14197	(+)	atgagTGTGggttgtaa	1.0	0.815
		V$FAST1.02	8783	(+)	tgaaaTGTGgactgcca	1.0	0.863
		V$FAST1.03	5903	(+)	ttaactgggGATTgtgg	1.0	0.851
		V$FAST1.03	7166	(+)	ctgagagtgGATTtcct	1.0	0.929
	V$FKHD	V$FHXB.01	3101	(-)	ctgttcATAAcactgtt	1.0	0.836
		V$FHXB.01	7574	(+)	ttaaagATAAtatgtgc	1.0	0.845
		V$FKHRL1.01	3888	(+)	aagatcttAACAacaac	1.0	0.832
		V$FOXA1.01	11023	(-)	acccaggaAACAtggag	1.0	0.934
		V$FOXA1.01	11043	(-)	acccaggaAACAtaaca	1.0	0.936
		V$FOXA1.01	5308	(-)	aaattggaAACAttaat	1.0	0.946
		V$FOXO1.01	11516	(+)	cagttgtgAACAaggta	1.0	0.892
		V$FOXO1.01	6954	(+)	tgcttgtcAACAtaaat	1.0	0.898
		V$FOXP1.01	7475	(-)	tgctaggAAACaaggga	1.0	0.940
		V$FOXP1.02	3892	(+)	tcttaacAACAacaaca	1.0	1000
		V$FOXP1.02	3895	(+)	taacaacAACAacaaca	1.0	1000
		V$FOXP1.02	3898	(+)	caacaacAACAacaaca	1.0	1000
		V$FOXP1.02	3901	(+)	caacaacAACAacaaac	1.0	1000
		V$FOXP1.02	3904	(+)	caacaacAACAaactag	1.0	1000
		V$FOXP1.02	12537	(+)	ccatgacAACAaataga	1.0	1000
		V$FOXP1_ES.01	3449	(-)	aaactaaAACAagctct	1.0	1000
		V$FOXP1_ES.01	4284	(-)	ataataaAACAgagaat	1.0	1000
		V$FOXP1_ES.01	4678	(-)	tactaaaAACAcaaaaa	1.0	1000
		V$FOXP1_ES.01	5183	(-)	tcaagaaAACAggtttt	1.0	1000
		V$FOXP1_ES.01	5202	(-)	gtaacaaAACAaccatg	1.0	1000
		V$FOXP1_ES.01	6390	(-)	aaaaaaaAACAgaaaag	1.0	1000
		V$FOXP1_ES.01	7125	(-)	gaagaaaAACAgcacaa	1.0	1000
		V$FOXP1_ES.01	7810	(-)	ggtagaaAACAgtttat	1.0	1000
		V$FOXP1_ES.01	9645	(-)	gggagaaAACAggtttt	1.0	1000
		V$FOXP1_ES.01	11149	(-)	ttcccaaAACAcccttg	1.0	1000
		V$FOXP1_ES.01	11869	(-)	gagacaaAACAatctat	1.0	1000
		V$FOXP1_ES.01	12487	(-)	accagaaAACAaaaaat	1.0	1000
		V$FOXP1_ES.01	3038	(+)	attacaaAACAgctctt	1.0	1000
		V$FOXP1_ES.01	3849	(+)	agttaaaAACAtcccaa	1.0	1000
		V$FOXP1_ES.01	4348	(+)	tggcaaaAACAttttgc	1.0	1000
		V$FOXP1_ES.01	7065	(+)	gtcttaaAACAcaacac	1.0	1000
		V$FOXP1_ES.01	9619	(+)	caagaaaAACAaaaaac	1.0	1000
		V$FOXP1_ES.01	9626	(+)	aacaaaaAACAaaaaac	1.0	1000
		V$FOXP1_ES.01	9633	(+)	aacaaaaAACAaaaaac	1.0	1000
		V$FOXP1_ES.01	11290	(+)	cctagaaAACAatgtat	1.0	1000
		V$FOXP2.01	8900	(-)	ttatgctaAACAcctgc	1.0	0.888
		V$FOXP2.01	7452	(-)	aaaagttaAACAgcaga	1.0	0.897
		V$FREAC2.01	7267	(-)	gatcggTAAAgacataa	1.0	0.841
		V$FREAC2.01	5488	(+)	ttttggTAAAgacagag	1.0	0.841
		V$FREAC2.01	8826	(-)	ctccagTAAAaacccta	1.0	0.842
		V$FREAC2.01	9171	(-)	tcagggTAAAgatcatt	1.0	0.846
		V$FREAC2.01	2909	(-)	cataggTAAAaagttat	1.0	0.849
		V$FREAC2.01	9854	(+)	tgttccTAAAcacttct	1.0	0.891
		V$FREAC3.01	7780	(-)	tgcacGTAAagagacag	1.0	0.860
		V$FREAC7.01	12187	(-)	actaaaTAAAtataaac	1.0	0.965
		V$FREAC7.01	8089	(-)	aataaaTAAAtaaaata	1.0	0.966
		V$FREAC7.01	7005	(-)	aaaggaTAAAcatggaa	1.0	0.967
		V$FREAC7.01	8080	(-)	ataaaaTAAAtaagtaa	1.0	0.969
		V$FREAC7.01	14227	(-)	tttacaTAAAcaaaatt	1.0	0.997
		V$HFH1.01	5293	(-)	atgaaaTAAAaattaaa	1.0	0.845
		V$HFH2.01	6587	(-)	tacaaaagAACAattag	1.0	0.923
		V$HFH3.01	12806	(+)	tgcaaacAAACagaatc	1.0	0.970
		V$HFH8.01	11506	(+)	aacctatAAACagttgt	1.0	0.960
		V$HNF3.01	12802	(+)	tacatgcAAACaaacag	1.0	0.995
		V$HNF3B.01	8410	(-)	tccaagcaAATAaagat	1.0	0.942
		V$HNF3B.01	5229	(+)	aataagtaAATAtattt	1.0	0.954
		V$HNF3B.01	5662	(+)	atgaagtaAATAttgca	1.0	0.986
		V$HNF3B.02	8072	(-)	aataagTAAAgaaaatg	1.0	0.935
		V$HNF3B.03	4364	(-)	gaaacgTAAAgagagcg	1.0	0.871
		V$HNF3B.03	10090	(-)	gagcagTAAAgaagagt	1.0	0.878
		V$HNF3B.03	6772	(-)	atgaagTAAAgatactg	1.0	0.879
		V$HNF3B.03	4473	(+)	aggctgTAAAtaactta	1.0	0.898
		V$HNF3B.03	7042	(-)	gtaaggTAAAaaaggag	1.0	0.902
		V$XFD1.01	13710	(-)	acaaggTAAAtactatt	1.0	0.923
		V$XFD2.01	5236	(-)	agacaaTAAAtatattt	1.0	0.897
		V$XFD2.01	5883	(+)	tctctaTAAAaatacaa	1.0	0.903
		V$XFD2.01	4388	(-)	atactaTAAAtatttta	1.0	0.925
		V$XFD2.01	5270	(+)	gcattaTAAAcacaccg	1.0	0.974
		V$XFD2.01	6854	(-)	actctaTAAAcaatagc	1.0	0.975
		V$XFD2.01	12181	(-)	taaataTAAAcattaaa	1.0	0.996
		V$XFD3.01	2982	(+)	agccagtgAACAtattt	1.0	0.834
	V$FXRE	V$FXRE.01	9205	(-)	AGGTgaatggcca	1.0	0.803
	V$GATA	V$GATA.01	10568	(+)	cacaGATAcacaa	1.0	0.931
		V$GATA.01	10794	(+)	cccaGATAtagcg	1.0	0.931
		V$GATA.01	10057	(-)	atggGATAaggaa	1.0	0.934
		V$GATA.01	3502	(-)	ttcaGATAcgtgg	1.0	0.936
		V$GATA1.03	5729	(+)	aactGATAgaatt	1.0	0.950
		V$GATA1.03	12280	(+)	taaaGATAatttt	1.0	0.952
		V$GATA1.03	4014	(+)	agaaGATAatttt	1.0	0.956
		V$GATA1.03	5216	(+)	tactGATAggttc	1.0	0.960
		V$GATA1.03	2904	(+)	ataaGATAacttt	1.0	0.961
		V$GATA1.03	4293	(-)	aactGATAataaa	1.0	0.962
		V$GATA1.04	12032	(-)	aaatGATAacaat	1.0	0.974
		V$GATA1.05	3969	(+)	aatgGATAaaggt	1.0	0.901
		V$GATA1.06	6770	(-)	taaaGATActgtc	1.0	0.961
		V$GATA1.06	6826	(-)	ggtaGATAatgaa	1.0	0.965
		V$GATA1.06	4691	(+)	agtaGATAtgggg	1.0	0.980
		V$GATA1.06	9764	(-)	aaacGATAaggac	1.0	0.982
		V$GATA1.06	10966	(+)	ttcaGATAtggaa	1.0	0.989
		V$GATA2.01	3079	(+)	caatGATAatatg	1.0	0.945
		V$GATA2.02	10012	(-)	agaaGATAtgatt	1.0	0.923
		V$GATA2.02	6873	(+)	ttaaGATAtgatt	1.0	0.925
		V$GATA3.01	8404	(-)	taaaGATAataaa	1.0	0.977
		V$GATA3.01	7575	(+)	taaaGATAatatg	1.0	0.977
		V$GATA3.02	9883	(-)	gtcAGATtttaga	1.0	0.919
		V$GATA3.02	12203	(+)	ttgAGATcatact	1.0	0.932
		V$GATA3.02	9156	(-)	taaAGATatcaaa	1.0	0.944
		V$GATA3.02	11216	(-)	tacAGATctgatc	1.0	0.968
		V$GATA3.02	3886	(+)	caaAGATcttaac	1.0	1000
		V$GATA4.01	12548	(+)	aataGATAattgg	1.0	0.950
		V$GATA4.01	4823	(+)	taaaGATAatcaa	1.0	0.953
		V$GATA4.01	9144	(-)	agtaGATAaagaa	1.0	0.960
		V$GATA5.01	13647	(-)	atatGATAattct	1.0	0.858
	V$GCF2	V$LRRFIP1.01	10739	(+)	ctgCCCCtgaccccggatg	1.0	0.834
	V$GCMF	V$GCM1.01	13246	(-)	ctgcaCCCTcactgc	1.0	0.873
		V$GCM1.01	8854	(+)	aagcaCCCTcacaca	1.0	0.878
		V$GCM1.01	3278	(+)	tctttCCCTcagcct	1.0	0.895
		V$GCM1.03	10402	(+)	cctgaCCCCcatttt	1.0	0.838
		V$GCM1.03	10953	(-)	aaaatCCCCtagctt	1.0	0.846
		V$GCM1.03	11539	(-)	cccggCCCCcatcac	1.0	0.848
		V$GCM1.03	12013	(+)	atcatCCCCcatgaa	1.0	0.881
	V$GCNR	V$RTR.01	4945	(+)	caggagtTCAAgaccagcc	1.0	0.824
		V$RTR.01	5840	(+)	caggagtTCAAgaccagct	1.0	0.824
	V$GFI1	V$GFI1.01	10009	(+)	tgaAATCatatcttc	1.0	0.962
		V$GFI1.01	7194	(-)	aaaAATCagagggca	1.0	0.964
		V$GFI1.01	8618	(-)	ataAATCataggcac	1.0	0.968
		V$GFI1B.01	7589	(+)	gcaAATCattttttt	1.0	0.861
		V$GFI1B.01	12043	(-)	agaAATCagacaaaa	1.0	0.862
		V$GFI1B.01	3869	(-)	ggaAATCagtttaca	1.0	0.885
	V$GLIF	V$GLI1.01	11577	(+)	attacctCCCAaagcaa	1.0	0.873
		V$GLI3.02	8245	(+)	cccgCCACccacgcctg	1.0	0.886
		V$GLI3.02	13054	(-)	cagcCCACacaccgtta	1.0	0.912
		V$GLIS2.01	7336	(+)	tgaaCCCCcaactctca	1.0	0.861
		V$GLIS2.01	10403	(+)	ctgaCCCCcattttttt	1.0	0.917
		V$ZIC2.01	12738	(-)	tttacctCCCCaggaca	1.0	0.927
		V$ZIC2.01	5166	(+)	aaaacccCCCCacacac	1.0	0.955
	V$GMEB	V$GMEB2.01	8004	(-)	tACGTagcacaggca	1.0	0.810
	V$GREF	V$ARE.02	13375	(+)	catgatcatgcaGTTCtct	1.0	0.918
		V$GRE.01	4204	(+)	gggctggatgctGTTCtga	1.0	0.865
		V$GRE.03	6581	(+)	gccccgctaatTGTTcttt	1.0	0.894
	V$GRHL	V$GRHL1.01	7098	(-)	ctcacaGGTTaca	1.0	0.874
		V$GRHL1.01	7543	(-)	gccactGGTTtgg	1.0	0.875
		V$GRHL1.01	10854	(+)	gtcactGGTTctt	1.0	0.876
		V$GRHL2.01	7544	(+)	caAACCagtggct	1.0	0.866
		V$GRHL2.01	12371	(+)	ggAACCagctgtg	1.0	0.870
		V$GRHL2.01	6890	(-)	ttAACCagctagc	1.0	0.871
		V$GRHL2.01	9320	(+)	gaAACCtgtctcc	1.0	0.876
		V$GRHL2.01	7692	(-)	aaAACCagtaaaa	1.0	0.886
		V$GRHL2.01	12348	(+)	gaAACCtgctgct	1.0	0.886
		V$GRHL2.01	7411	(+)	caAACCagctttc	1.0	0.898
		V$GRHL2.01	5183	(+)	aaAACCtgttttc	1.0	0.958
		V$GRHL2.01	9645	(+)	aaAACCtgttttc	1.0	0.958
		V$GRHL2.01	3620	(+)	taAACCagttttg	1.0	0.960
		V$GRHL3.01	4863	(+)	gaaaacGGTTttc	1.0	0.831
		V$GRHL3.01	9319	(-)	gagacaGGTTtca	1.0	0.889
		V$GRHL3.01	7693	(+)	tttactGGTTttt	1.0	0.897
		V$GRHL3.01	3619	(-)	aaaactGGTTtag	1.0	0.943
		V$GRHL3.01	5182	(-)	aaaacaGGTTttg	1.0	0.958
		V$GRHL3.01	9644	(-)	aaaacaGGTTttt	1.0	0.961
	V$HAML	V$AML2.01	3465	(+)	ttaTGTGgtggtgag	1.0	0.943
		V$AML2.01	11193	(+)	gctTGTGgtattgtc	1.0	0.956
		V$AML2.01	9219	(+)	gcgTGTGgttctgag	1.0	0.963
		V$AML3.01	9097	(-)	ctcgGTGGtttctaa	1.0	0.885
		V$AML3.01	14199	(+)	gagtGTGGgttgtaa	1.0	0.889
		V$AML3.01	13745	(+)	cataGTGGtttgcag	1.0	0.890
	V$HAND	V$HEN1.01	12369	(+)	ttggaacCAGCtgtgacccaa	1.0	0.925
		V$HEN1.01	12368	(-)	tgggtcaCAGCtggttccaag	1.0	0.932
		V$HEN1.02	12447	(-)	ggggctacaGCTGcacatcag	1.0	0.822
		V$LYL1_E12.01	9703	(-)	agtccaagaGATGtttcaaag	1.0	0.867
		V$PARAXIS.01	14240	(-)	aatttAACAaatgtacgttta	1.0	0.865
		V$PARAXIS.01	10603	(-)	gtgacAACAgatgcctcttca	1.0	0.931
		V$SCX.01	12499	(+)	ctggtgtcatgTGCCtcccac	1.0	0.912
		V$SCX.01	4647	(-)	atggtagcacgTGCCtgcagt	1.0	0.927
		V$SCX.01	10247	(+)	ttacagtcatgTGCCaccatg	1.0	0.929
		V$SCX.01	9483	(-)	gggattacaggTGCCtgccac	1.0	0.944
		V$SCX.01	11696	(-)	ctacaggcatgTGCCaccatg	1.0	0.963
		V$TAL1_E2A.01	8665	(-)	ttcacccCAGGtgcctttccg	1.0	0.985
		V$TAL1_E2A.01	13454	(+)	ggaatccCAGGtgtgggggcg	1.0	0.985
		V$TAL1_E2A.02	7433	(+)	ttttctgCAGCaggatccttc	1.0	0.993
		V$TAL1_E2A.02	12345	(-)	tatatagCAGCaggtttcata	1.0	0.995
		V$TAL1ALPHAE47.01	10626	(+)	ctggacaCAGAtggtactgtg	1.0	0.953
		V$TAL1BETAE47.01	9253	(+)	ttgctctCAGAtgctctgcca	1.0	0.888
		V$TAL1BETAE47.01	13075	(+)	tcctggtCAGAtgctctagat	1.0	0.898
		V$TAL1BETAE47.01	13094	(+)	atggaggCAGAtggttgtgat	1.0	0.922
		V$TAL1BETAITF2.01	13555	(-)	atcccaaCAGAaggttcgagg	1.0	0.854
		V$TH1E47.01	13195	(-)	gccacactgCCAGatcttgtc	1.0	0.934
		V$TH1E47.01	8993	(+)	cccaagttcCCAGacaccagc	1.0	0.946
		V$TH1E47.01	11624	(+)	ccaggagttCCAGaccagccc	1.0	0.946
	V$HASF	V$HAS.01	4653	(-)	tagCACGtgcc	1.0	0.910
		V$HAS.01	13469	(-)	agcCACGcccc	1.0	0.934
		V$HAS.01	6575	(+)	cgcCACGcccc	1.0	0.934
	V$HBOX	V$EMX2.01	14189	(+)	tatcaaTAATgagtgtggg	1.0	0.837
		V$EN1.02	4512	(-)	ctcaaaaAATTaaaaaaaa	1.0	0.860
		V$EN1.02	9063	(-)	agaaaagAATTaacattgg	1.0	0.863
		V$EN1.02	12082	(-)	tcaaaaaAATTaaaaatta	1.0	0.864
		V$EN1.02	14204	(-)	actaagcAATTacaaccca	1.0	0.869
		V$EN1.02	4498	(-)	aaaaaaaAATTaattgaat	1.0	0.877
		V$EN2.01	4827	(+)	gataatcAATTagtatatt	1.0	0.896
		V$EVX1.01	6290	(-)	cttggctcATTAcaacctc	1.0	0.846
		V$EVX1.01	11569	(+)	caaagctcATTAcctccca	1.0	0.853
		V$EVX2.01	6198	(-)	cccggcTAATttttgtatt	1.0	0.810
		V$EVX2.01	4669	(+)	cccggcTAATttttgtgtt	1.0	0.810
		V$EVX2.01	13950	(+)	cccggcTAATttttgtatt	1.0	0.810
		V$EVX2.01	11677	(-)	cccagcTAATtttttgtac	1.0	0.815
		V$GBX1.01	6581	(-)	aaagaacAATTagcggggc	1.0	0.886
		V$GBX2.01	4998	(-)	cctggctAATTtttgtatt	1.0	0.830
		V$GBX2.01	5467	(+)	cctggctAATTtttgtatt	1.0	0.830
		V$GSH1.01	9082	(+)	gcatacctccTAATtttag	1.0	0.850
		V$GSH1.01	3423	(+)	aattgccctgTAATcctga	1.0	0.854
		V$GSH1.01	4830	(-)	taaaatatacTAATtgatt	1.0	0.859
		V$GSH1.01	4495	(+)	tttattcaatTAATttttt	1.0	0.859
		V$GSH1.01	6750	(+)	tttgaatgaaTAATttgga	1.0	0.863
		V$GSH1.01	11396	(+)	attactgaagTAATgcagg	1.0	0.863
		V$GSH1.01	10264	(+)	catgcccggcTAATtttgt	1.0	0.873
		V$GSH1.01	8916	(-)	ttcatgcaaaTAATatggt	1.0	0.890
		V$GSH1.01	11241	(+)	aaatgtaaatTAATaatga	1.0	0.903
		V$GSH1.01	14216	(+)	gcttagtaagTAATtttgt	1.0	0.917
		V$GSH2.01	13021	(+)	acatcgTAATttgagtgag	1.0	0.952
		V$GSH2.01	7894	(+)	gctgcaTAATtagcagtaa	1.0	0.955
		V$GSH2.01	4494	(-)	aaaaatTAATtgaataaat	1.0	0.957
		V$GSH2.01	6582	(+)	ccccgcTAATtgttctttt	1.0	0.959
		V$GSH2.01	7325	(+)	ttcaccTAATgtgaacccc	1.0	0.962
		V$GSH2.01	12548	(+)	aatagaTAATtggcttccg	1.0	0.962
		V$GSH2.01	3237	(+)	ctttttTAATtagagctgt	1.0	0.970
		V$GSH2.01	3236	(-)	cagctcTAATtaaaaaaga	1.0	0.973
		V$GSH2.01	10885	(+)	aagttcTAATgggcagttt	1.0	0.976
		V$GSH2.01	4826	(-)	atatacTAATtgattatct	1.0	0.980
		V$GSH2.02	12547	(-)	ggaagccAATTatctattt	1.0	0.878
		V$GSH2.02	11913	(+)	aacatatAATTaaaaatat	1.0	0.929
		V$GSH2.02	2943	(+)	gaatattAATTatccattg	1.0	0.949
		V$GSH2.02	7893	(-)	tactgctAATTatgcagct	1.0	0.962
		V$MEOX1.01	12561	(+)	cttccgtAATTtctcatct	1.0	0.849
		V$MEOX1.01	3405	(-)	ttccagcAATTacagtcat	1.0	0.854
		V$VAX1.01	11240	(-)	cattattAATTtacattta	1.0	0.852
		V$VAX1.01	11912	(-)	tatttttAATTatatgttt	1.0	0.920
		V$VAX1.01	2942	(-)	aatggatAATTaatattct	1.0	0.964
		V$VAX2.01	6939	(-)	agcaacttATTAacttgga	1.0	0.859
		V$VAX2.01	14188	(-)	ccacactcATTAttgatag	1.0	0.869
	V$HDBP	V$HDBP1_2.01	8388	(+)	ccgcgcCCGGccccatttt	1.0	0.852
	V$HDGF	V$HDGF.01	6121	(-)	ctcgAACTcctgacctcaagtgatcctctcgcctcgg	1.0	0.922
		V$HDGF.01	9381	(-)	ctcgAACTcctgacctcaggtgatccacccacctcgg	1.0	0.987
	V$HEAT	V$HSF1.01	12971	(-)	ttctgattgtcaAGAAataagaaat	1.0	0.844
		V$HSF1.01	8870	(-)	ttctgggggaccAGAAttttttgat	1.0	0.867
		V$HSF1.02	13545	(-)	acagaaggttCGAGgccacactagg	1.0	0.801
		V$HSF1.04	3475	(-)	actagacattcctaaagaTTCTcac	1.0	0.834
		V$HSF1.04	4062	(+)	actgctgattcctgtagtTTCTggg	1.0	0.863
		V$HSF2.01	13546	(+)	ctagtgtggcctcGAACcttctgtt	1.0	0.930
		V$HSF2.02	12868	(+)	cagggagcttgaAGAAggctccaca	1.0	0.954
		V$HSF2.02	10085	(-)	ggggagcagtaaAGAAgagtcaaag	1.0	0.959
		V$HSF2.02	13555	(-)	gctgatcccaacAGAAggttcgagg	1.0	0.970
		V$HSF2.02	6803	(-)	aactgccaaacaAGAAatttcactg	1.0	0.972
		V$HSF2.02	3559	(+)	agtaaaccgcctAGAAgattcttgg	1.0	0.979
		V$HSF2.02	3568	(-)	tccttttgcccaAGAAtcttctagg	1.0	0.982
		V$HSF2.02	7442	(-)	aagttaaacagcAGAAggatcctgc	1.0	0.985
		V$HSF2.02	8421	(-)	ttgaagaagctaAGAAggatccaag	1.0	0.985
		V$HSF2.02	11932	(+)	ttttctggctatAGAAatatcgatg	1.0	0.987
		V$HSF2.02	13635	(+)	tttttttctgttAGAAttatcatat	1.0	0.991
		V$HSF2.02	8523	(-)	gagaaaggagagAGAAgaatcagtc	1.0	0.994
	V$HESF	V$BHLHB2.02	7785	(+)	tctttaCGTGcatgc	1.0	0.800
		V$BHLHB2.02	3498	(-)	cagataCGTGgaaac	1.0	0.802
		V$BHLHB2.02	13477	(+)	gcttaaCGTGgagtt	1.0	0.843
		V$DEC1.01	3086	(-)	tcatCACGtcatatt	1.0	0.857
		V$DEC1.02	4651	(+)	caggcaCGTGctacc	1.0	0.980
		V$DEC1.02	4650	(-)	gtagcaCGTGcctgc	1.0	0.987
		V$HELT.01	3366	(-)	actgCACGagaccct	1.0	0.956
		V$HES1.01	11699	(-)	caggcatGTGCcacc	1.0	0.929
		V$HES1.01	10250	(+)	cagtcatGTGCcacc	1.0	0.940
	V$HICF	V$HIC1.01	3141	(+)	gaaTGCCaacttt	1.0	0.924
		V$HIC1.02	8976	(+)	gggTGCCcttccc	1.0	0.951
		V$HIC1.02	3577	(-)	tttTGCCcaagaa	1.0	0.952
	V$HIFF	V$ARNTL.01	3365	(+)	aagggtctCGTGcagtt	1.0	0.927
		V$HIF1.01	3115	(-)	tacccagACGTtccctg	1.0	0.877
		V$HIF1.02	3925	(-)	cagacaccCGTGgcagg	1.0	0.937
		V$HIF1.02	10303	(-)	ctgaccaaCGTGgagaa	1.0	0.973
		V$HRE.01	13475	(+)	tggcttaaCGTGgagtt	1.0	0.912
		V$HRE.02	4649	(+)	tgcaggcaCGTGctacc	1.0	0.986
		V$HRE.03	7783	(+)	tctctttACGTgcatgc	1.0	0.972
		V$HRE.03	4650	(-)	tggtagcACGTgcctgc	1.0	0.991
	V$HMTB	V$MTBF.01	5433	(-)	agctATTTa	1.0	0.912
		V$MTBF.01	8988	(-)	tgggATTTg	1.0	0.922
		V$MTBF.01	4255	(-)	agctATTTg	1.0	0.932
		V$MTBF.01	10491	(+)	aggaATTTg	1.0	0.932
	V$HNF1	V$HMBOX.01	10447	(+)	ggtttgtaGTTAcaagc	1.0	0.833
		V$HMBOX.01	4809	(+)	ccaacttaGTTAtttaa	1.0	0.860
		V$HMBOX.01	6890	(+)	gctagctgGTTAagaaa	1.0	0.932
		V$HNF1.01	12327	(-)	cGTTAatctcttaataa	1.0	0.829
		V$HNF1.01	3264	(+)	aGTTAatgtctcgatct	1.0	0.831
		V$HNF1.01	12261	(+)	tGTTAttaaatattctg	1.0	0.838
		V$HNF1.01	6943	(+)	aGTTAataagttgcttg	1.0	0.866
		V$HNF1.01	5892	(-)	aGTTAatttttgtattt	1.0	0.913
		V$HNF1.02	3173	(+)	agcTAATcataaattgt	1.0	0.848
		V$HNF1.03	12929	(-)	gGTTAtaaattggtggc	1.0	0.807
		V$HNF1.03	12242	(-)	aGTTAgtaatataagtg	1.0	0.809
		V$HNF1.03	5213	(+)	tGTTActgataggttca	1.0	0.816
		V$HNF1.03	9067	(+)	tGTTAattcttttctgc	1.0	0.898
		V$HNF1.04	3257	(+)	catgagaaGTTAatgtc	1.0	0.848
		V$HNF1.04	11333	(+)	agtcgtggGTTAaatga	1.0	0.852
		V$HNF1.04	5899	(-)	aatccccaGTTAatttt	1.0	0.858
		V$HNF1.04	6936	(+)	tactccaaGTTAataag	1.0	0.859
		V$HNF1.04	3842	(+)	atgttagaGTTAaaaac	1.0	0.860
		V$HNF1.04	7456	(-)	aggcaaaaGTTAaacag	1.0	0.861
		V$HNF1.04	14245	(+)	gtacatttGTTAaattt	1.0	0.865
		V$TCF2.01	11369	(+)	gtctcataGTTAaaaaa	1.0	0.884
		V$TCF2.01	9909	(-)	agggagtaGTTAaagaa	1.0	0.890
	V$HNF6	V$HNF6.01	8488	(-)	caagggagTCAAtggat	1.0	0.831
		V$HNF6.01	4492	(+)	ttatttatTCAAttaat	1.0	0.843
		V$HNF6.01	6740	(-)	attcaaatTCAAtagaa	1.0	0.912
		V$HNF6.02	14183	(+)	tttctctatCAATaatg	1.0	0.942
		V$HNF6.02	12386	(+)	ccaaaagatCAATgtag	1.0	0.953
		V$HNF6.02	4824	(+)	aaagataatCAATtagt	1.0	0.963
		V$OC2.01	12430	(+)	acacaaAATCagatact	1.0	0.838
		V$OC2.01	12224	(-)	gaaagtAATCtatagag	1.0	0.849
		V$OC2.01	4044	(-)	tgctagAATCaagatat	1.0	0.853
		V$OC2.01	12813	(+)	aaacagAATCcaaagtg	1.0	0.867
		V$OC2.01	7284	(-)	aaaaaaAATCtatgagt	1.0	0.885
	V$HNFP	V$MIZF.01	10180	(-)	ggCGGAggttgcaatgagc	1.0	0.843
		V$MIZF.01	5086	(+)	ggCGGAggttgcagtgagc	1.0	0.843
	V$HOMF	V$BARHL1.01	11678	(-)	gcccagcTAATtttttgta	1.0	0.878
		V$BARX1.01	4826	(+)	agataatcAATTagtatat	1.0	0.970
		V$BARX2.01	6939	(+)	tccaagtTAATaagttgct	1.0	0.951
		V$BARX2.01	9063	(+)	ccaatgtTAATtcttttct	1.0	0.955
		V$BARX2.01	14188	(+)	ctatcaaTAATgagtgtgg	1.0	0.959
		V$BARX2.01	11244	(+)	tgtaaatTAATaatgatct	1.0	0.964
		V$BSX.01	3406	(-)	tttccagcAATTacagtca	1.0	0.955
		V$BSX.01	7894	(-)	ttactgctAATTatgcagc	1.0	0.955
		V$BSX.01	14205	(-)	tactaagcAATTacaaccc	1.0	0.955
		V$BSX.01	7893	(+)	agctgcatAATTagcagta	1.0	0.961
		V$BSX.01	6582	(-)	aaaagaacAATTagcgggg	1.0	0.963
		V$BSX.01	12525	(-)	gtcatggcAATTgctagga	1.0	0.965
		V$BSX.01	12524	(+)	ctcctagcAATTgccatga	1.0	0.965
		V$BSX.01	12548	(-)	cggaagccAATTatctatt	1.0	0.970
		V$BSX.01	2943	(-)	caatggatAATTaatattc	1.0	0.971
		V$BSX.01	2942	(+)	agaatattAATTatccatt	1.0	0.972
		V$HHEX.01	6935	(+)	ttactccaagtTAATaagt	1.0	0.953
		V$HHEX.01	3688	(+)	tccctaagtttTAATgtca	1.0	0.956
		V$HHEX.01	12172	(+)	ggttttcttttTAATgttt	1.0	0.957
		V$HHEX.01	7241	(+)	aattttgtcttTAATgtct	1.0	0.968
		V$HHEX.01	6836	(+)	acctatatattTAATtttg	1.0	0.969
		V$HHEX.01	11998	(-)	tgatgggatttTAATtttt	1.0	0.972
		V$HHEX.01	4508	(+)	tttttttttttTAATtttt	1.0	0.972
		V$HHEX.01	5284	(+)	ccgccacttttTAATtttt	1.0	0.972
		V$HHEX.01	11221	(+)	gatctgtatttTAATtttt	1.0	0.972
		V$HHEX.01	12071	(+)	ttttcttttttTAATtttt	1.0	0.972
		V$HHEX.01	12078	(+)	tttttaattttTAATtttt	1.0	0.972
		V$HHEX.01	11917	(-)	aaaaatattttTAATtata	1.0	0.975
		V$HHEX.01	3232	(+)	attttctttttTAATtaga	1.0	0.981
		V$HHEX.01	12261	(-)	tgcagaatattTAATaaca	1.0	0.983
		V$HMX2.01	6863	(+)	tatagagttCTTAagatat	1.0	0.928
		V$HMX2.01	6868	(-)	taatcatatCTTAagaact	1.0	0.939
		V$HMX2.02	14233	(+)	gtttatgtAAACgtacatt	1.0	0.822
		V$HMX2.02	4346	(+)	aatggcaaAAACattttgc	1.0	0.836
		V$HMX2.02	9766	(-)	ctggcgtgAAACgataagg	1.0	0.848
		V$HMX2.02	4857	(+)	acttaggaAAACggttttc	1.0	0.947
		V$HMX2.03	11106	(-)	tgatgaTTAAatgcaaggc	1.0	0.811
		V$HMX2.03	9185	(+)	tgacttTTAAatgtgtgct	1.0	0.815
		V$HMX2.03	6878	(+)	atatgaTTAAatgctagct	1.0	0.870
		V$HMX3.01	12939	(-)	ccacagaaAAGTggttata	1.0	0.897
		V$HMX3.01	12669	(-)	tgtctggaAAGTgggctct	1.0	0.899
		V$HMX3.01	6721	(-)	agaaaagtAAGTggccagc	1.0	0.904
		V$HMX3.01	5282	(-)	aaattaaaAAGTggcggtg	1.0	0.909
		V$HMX3.01	3544	(-)	tactaaaaAAGTggctgtc	1.0	0.921
		V$HMX3.01	11455	(+)	aaagcagcAAGTggccacc	1.0	0.929
		V$HMX3.02	3820	(-)	caaagtcatcTTAAatgtc	1.0	0.920
		V$HMX3.02	10859	(+)	tggttcttacTTAAaagct	1.0	0.920
		V$HMX3.02	7615	(-)	actgaaactcTTAAatact	1.0	0.923
		V$HMX3.02	10864	(-)	agctcagcttTTAAgtaag	1.0	0.924
		V$HMX3.02	5893	(+)	aatacaaaaaTTAActggg	1.0	0.924
		V$HMX3.02	12325	(-)	cgttaatctcTTAAtaaaa	1.0	0.934
		V$HMX3.02	5898	(-)	caatccccagTTAAttttt	1.0	0.936
		V$HMX3.02	9186	(-)	gagcacacatTTAAaagtc	1.0	0.937
		V$HMX3.02	9181	(+)	accctgacttTTAAatgtg	1.0	0.938
		V$HMX3.02	4499	(-)	aaaaaaaaaaTTAAttgaa	1.0	0.941
		V$HMX3.02	4494	(+)	atttattcaaTTAAttttt	1.0	0.947
		V$LBX2.01	11240	(+)	taaatgtaAATTaataatg	1.0	0.900
		V$LBX2.01	11912	(+)	aaacatatAATTaaaaata	1.0	0.925
		V$MSX.01	11241	(-)	tcattatTAATttacattt	1.0	0.972
		V$MSX.01	4498	(+)	attcaatTAATtttttttt	1.0	0.972
		V$MSX.01	4495	(-)	aaaaaatTAATtgaataaa	1.0	0.978
		V$MSX.01	3237	(-)	acagctcTAATtaaaaaag	1.0	0.983
		V$MSX.01	11913	(-)	atattttTAATtatatgtt	1.0	0.983
		V$MSX.01	3236	(+)	tctttttTAATtagagctg	1.0	0.988
		V$MSX.01	11994	(-)	gggatttTAATttttttct	1.0	0.989
		V$MSX.01	4512	(+)	tttttttTAATtttttgag	1.0	0.989
		V$MSX.01	5288	(+)	cacttttTAATttttattt	1.0	0.989
		V$MSX.01	6840	(+)	atatattTAATtttgctat	1.0	0.989
		V$MSX.01	11225	(+)	tgtatttTAATtttttaaa	1.0	0.989
		V$MSX.01	12075	(+)	cttttttTAATttttaatt	1.0	0.989
		V$MSX.01	12082	(+)	taattttTAATttttttga	1.0	0.989
		V$MSX2.01	9085	(+)	tacctcCTAAttttagaaa	1.0	0.964
		V$MSX2.01	4827	(-)	aatataCTAAttgattatc	1.0	0.987
		V$NOBOX.01	3405	(+)	atgactgTAATtgctggaa	1.0	0.979
		V$NOBOX.01	14204	(+)	tgggttgTAATtgcttagt	1.0	0.979
		V$NOBOX.01	6581	(+)	gccccgcTAATtgttcttt	1.0	0.982
		V$NOBOX.01	12547	(+)	aaatagaTAATtggcttcc	1.0	0.983
		V$TLX1.01	8628	(+)	tttattgCGGTgaaaggat	1.0	0.851
		V$TLX1.01	7797	(-)	gtttataCGGTaaaatgca	1.0	0.878
		V$TLX1.01	12710	(-)	agacgatCGGTaactgcat	1.0	0.891
	V$HOXC	V$HOX_PBX.01	8063	(+)	ggtaTGATccattttct	1.0	0.814
		V$HOXA9.01	11135	(-)	ttgctGATTcatattgc	1.0	0.913
		V$HOXC9.02	8093	(+)	ttatttaTTTAttcatt	1.0	0.910
		V$HOXC9.02	4488	(+)	tattttaTTTAttcaat	1.0	0.911
		V$HOXC9.02	8089	(+)	tattttaTTTAtttatt	1.0	0.912
		V$HOXC9.02	8080	(+)	ttacttaTTTAttttat	1.0	0.913
		V$HOXC9.02	8479	(-)	caatggaTTTAtaaatt	1.0	0.938
		V$HOXC9.02	8024	(-)	ttacagaTTTAtcctac	1.0	0.941
		V$HOXC9.02	6960	(-)	ggtaggaTTTAtgttga	1.0	0.949
		V$HOXC9.02	14148	(+)	gagcagaTTTAtgtgca	1.0	0.958
		V$MEIS1.03	11258	(-)	ttggtGATTcacagatc	1.0	0.893
		V$MEIS1.03	5191	(-)	accatGATTcaagaaaa	1.0	0.894
		V$MEIS1.03	6877	(+)	gatatGATTaaatgcta	1.0	0.904
		V$MEIS1.03	11109	(-)	ttgatGATTaaatgcaa	1.0	0.906
		V$MEIS1.03	8621	(+)	cctatGATTtattgcgg	1.0	0.996
		V$PBX_HOXA9.01	6897	(-)	taaaTGATttcttaacc	1.0	0.844
	V$HOXF	V$HOX1-3.01	5255	(-)	atgccTAATaaagaataca	1.0	0.821
		V$HOX1-3.01	14221	(+)	gtaagTAATtttgtttatg	1.0	0.845
		V$HOX1-3.01	11246	(+)	taaatTAATaatgatctgt	1.0	0.863
		V$HOX1-3.01	14190	(+)	atcaaTAATgagtgtgggt	1.0	0.872
		V$HOX1-3.01	8911	(-)	gcaaaTAATatggttatgc	1.0	0.875
		V$HOX1-3.01	11401	(+)	tgaagTAATgcaggatctt	1.0	0.898
		V$HOX1-3.01	6755	(+)	atgaaTAATttggaagaca	1.0	0.913
		V$HOXA3.01	6583	(+)	cccgcTAATtgttcttttg	1.0	0.864
		V$HOXA3.01	4825	(-)	tatacTAATtgattatctt	1.0	0.878
		V$HOXA3.01	2944	(+)	aatatTAATtatccattgg	1.0	0.984
		V$HOXA3.02	6289	(-)	ttggctcATTAcaacctcc	1.0	0.841
		V$HOXA3.02	6938	(-)	gcaacttATTAacttggag	1.0	0.841
		V$HOXA3.02	6822	(+)	gcagttcATTAtctaccta	1.0	0.847
		V$HOXA3.02	11570	(+)	aaagctcATTAcctcccaa	1.0	0.855
		V$HOXA3.02	3238	(+)	ttttttaATTAgagctgtc	1.0	0.959
		V$HOXA3.02	11914	(+)	acatataATTAaaaatatt	1.0	0.959
		V$HOXA3.02	3235	(-)	agctctaATTAaaaaagaa	1.0	0.965
		V$HOXA3.02	7895	(+)	ctgcataATTAgcagtaaa	1.0	0.967
		V$HOXA3.02	7892	(-)	actgctaATTAtgcagctg	1.0	0.969
		V$HOXA3.02	2941	(-)	atggataATTAatattcta	1.0	0.985
		V$HOXA4.01	11227	(+)	tattttAATTttttaaatg	1.0	0.810
		V$HOXA4.01	12077	(+)	ttttttAATTtttaatttt	1.0	0.811
		V$HOXA5.01	6580	(-)	aagaacAATTagcggggcg	1.0	0.844
		V$HOXA6.01	14218	(-)	aaacaaAATTacttactaa	1.0	0.825
		V$HOXB3.01	6941	(+)	caagtTAATaagttgcttg	1.0	0.842
		V$HOXB3.01	6292	(+)	ggttgTAATgagccaagat	1.0	0.844
		V$HOXB4.01	11242	(+)	aatgtaAATTaataatgat	1.0	0.880
		V$HOXB4.01	4496	(+)	ttattcAATTaattttttt	1.0	0.883
		V$HOXB5.01	6819	(-)	gtagaTAATgaactgccaa	1.0	0.863
		V$HOXB5.01	11567	(-)	ggaggTAATgagctttggg	1.0	0.881
		V$HOXB6.01	12559	(-)	atgagaAATTacggaagcc	1.0	0.850
		V$HOXB6.01	3404	(-)	tccagcAATTacagtcatt	1.0	0.853
		V$HOXB6.01	3407	(+)	gactgtAATTgctggaaat	1.0	0.856
		V$HOXB6.01	14206	(+)	ggttgtAATTgcttagtaa	1.0	0.872
		V$HOXB6.01	12562	(+)	ttccgtAATTtctcatctt	1.0	0.877
		V$HOXB8.01	12258	(+)	ttgtgttATTAaatattct	1.0	0.831
		V$HOXC4.01	11239	(-)	attattAATTtacatttaa	1.0	0.874
		V$HOXC4.01	4493	(-)	aaaattAATTgaataaata	1.0	0.876
		V$HOXC5.01	8256	(-)	caaaaaAATTagccaggcg	1.0	0.826
		V$HOXC5.01	9462	(+)	caaaaaAATTagccaggcg	1.0	0.826
		V$HOXC5.01	12081	(-)	caaaaaAATTaaaaattaa	1.0	0.840
		V$HOXC6.01	4500	(+)	tcaattAATTttttttttt	1.0	0.854
		V$HOXC6.01	4828	(+)	ataatcAATTagtatattt	1.0	0.859
		V$HOXC6.01	14203	(-)	ctaagcAATTacaacccac	1.0	0.867
		V$HOXC8.01	11911	(-)	atttttaATTAtatgtttc	1.0	0.959
		V$HOXD1.01	12549	(+)	atagatAATTggcttccgt	1.0	0.872
		V$HOXD1.01	12546	(-)	gaagccAATTatctatttg	1.0	0.890
		V$HOXD3.01	13640	(-)	tatgatAATTctaacagaa	1.0	0.855
		V$HOXD8.01	12322	(+)	tcattttATTAagagatta	1.0	0.816
		V$HOXD8.01	11224	(-)	ttaaaaaATTAaaatacag	1.0	0.817
		V$HOXD8.01	6876	(+)	agatatgATTAaatgctag	1.0	0.820
		V$HOXD8.01	4497	(-)	aaaaaaaATTAattgaata	1.0	0.876
		V$HOXD8.01	5301	(+)	ttatttcATTAatgtttcc	1.0	0.888
		V$NANOG.01	3397	(+)	atccctgAATGactgtaat	1.0	0.941
		V$NANOG.01	9752	(+)	gacctggAATGtgtcctta	1.0	0.941
		V$NANOG.01	12694	(-)	catggtgAATGaatgaact	1.0	0.942
		V$NANOG.01	6747	(+)	gaatttgAATGaataattt	1.0	0.942
		V$NANOG.01	13593	(+)	gaaaaggAATGagtagaca	1.0	0.951
		V$NANOG.01	4339	(+)	tgaactgAATGgcaaaaac	1.0	0.961
		V$NANOG.01	9201	(-)	ctaggtgAATGgccagagc	1.0	0.965
	V$HOXH	V$MEIS1A_HOXA9.01	8458	(+)	TGACagttttcctct	1.0	0.860
		V$MEIS1B_HOXA9.01	3316	(-)	TGACattttccctgc	1.0	0.800
		V$MEIS1B_HOXA9.01	9295	(-)	TGACgagtttagttt	1.0	0.800
		V$MEIS1B_HOXA9.01	11339	(-)	TGACtcatttaaccc	1.0	0.800
		V$MEIS1B_HOXA9.01	5746	(-)	TGACttttttaagtc	1.0	0.827
	V$HUB1	V$ZNF282.01	10784	(+)	TTTCtccaaacccag	1.0	0.800
		V$ZNF282.01	7645	(+)	TTTCcttctaccctg	1.0	0.812
		V$ZNF282.01	5645	(-)	TTTCcaagaaaactt	1.0	0.823
		V$ZNF282.01	3747	(-)	TTTCtcctaaaactg	1.0	0.830
		V$ZNF282.01	11152	(-)	TTTCccaaaacaccc	1.0	0.903
	V$HZIP	V$HOMEZ.01	9526	(+)	ggagaATCGcttgaa	1.0	0.832
		V$HOMEZ.01	11743	(+)	ggagaATCGcttgaa	1.0	0.832
		V$HOMEZ.01	9765	(+)	tccttATCGtttcac	1.0	0.882
	V$IKRS	V$IK1.01	13155	(+)	gactGGGAagaca	1.0	0.922
		V$IK1.01	3135	(+)	tggaGGGAatgcc	1.0	0.928
		V$IK2.01	5560	(+)	tgttGGGAttaca	1.0	0.980
		V$IK2.01	6111	(+)	ctttGGGAagccg	1.0	0.988
		V$IK2.01	7403	(-)	gtttGGGAaggaa	1.0	0.989
		V$IK2.01	8980	(-)	atttGGGAagggc	1.0	0.989
		V$IK2.01	11157	(+)	ttttGGGAaataa	1.0	0.992
		V$IK3.01	3113	(+)	aacagGGAAcgtc	1.0	0.842
		V$IK3.01	11861	(+)	tgatgGGAAtaga	1.0	0.856
		V$IK3.01	6788	(+)	taccaGGAAtgct	1.0	0.859
		V$LYF1.01	9325	(-)	gccTGGGagacag	1.0	0.983
		V$LYF1.01	11561	(-)	cttTGGGagaagc	1.0	0.987
	V$IKZF	V$PEGASUS.01	4924	(+)	gaggcaGGTGgat	1.0	0.964
	V$INSM	V$INSM1.01	5167	(-)	tgtggGGGGgttt	1.0	0.904
		V$INSM1.01	8686	(+)	ttccaGGGGaaat	1.0	0.910
		V$INSM1.01	11540	(+)	tgatgGGGGccgg	1.0	0.915
		V$INSM1.01	12845	(+)	tgagaGGGGctga	1.0	0.917
		V$INSM1.01	5169	(-)	tgtgtGGGGgggt	1.0	0.925
		V$INSM1.01	4079	(+)	tttctGGGGtcag	1.0	0.926
		V$INSM1.01	12769	(-)	tgcatGGGGcaga	1.0	0.927
		V$INSM1.01	13139	(-)	tggctGGGGacct	1.0	0.947
	V$IRFF	V$IRF1.01	6164	(+)	ctgactaacacagtGAAAccccgtc	1.0	0.878
		V$IRF1.01	12168	(-)	ataaacattaaaaaGAAAaccttgc	1.0	0.879
		V$IRF1.01	12909	(-)	gtggctcctaaaccGAAAtcgcctt	1.0	0.904
		V$IRF1.01	12057	(-)	aaaaaagaaaaagaGAAAcactaaa	1.0	0.907
		V$IRF1.01	11897	(+)	tccaacactaaaatGAAAcatataa	1.0	0.922
		V$IRF1.01	9593	(+)	tgggcaacaaaagtGAAActccatc	1.0	0.963
		V$IRF2.02	6362	(+)	aaaaaaaaGAAAaaaaaagttaggc	1.0	0.876
		V$IRF2.02	3221	(-)	ttaaaaaaGAAAatgaaaaacttgt	1.0	0.949
		V$IRF3.01	14105	(+)	agctgtttgaatagGAAAgatgact	1.0	0.851
		V$IRF3.01	6385	(-)	aaaaaaaaaaaacaGAAAaggaagc	1.0	0.856
		V$IRF3.01	8653	(+)	caaaattgcaaacgGAAAggcacct	1.0	0.864
		V$IRF3.01	9130	(-)	tagataaagaaatcGAAAagcagga	1.0	0.954
		V$IRF4.01	13632	(-)	tgataattctaacaGAAAaaaaaaa	1.0	0.947
		V$IRF4.01	6356	(+)	caaaaaaaaaaaaaGAAAaaaaaag	1.0	0.951
		V$IRF4.01	4265	(-)	gagaattttgaaaaGAAAgaaaaaa	1.0	0.955
		V$IRF4.03	4963	(+)	ctggccaagatggcGAAActccgtc	1.0	0.913
		V$IRF7.01	5291	(-)	acattaatGAAAtaaaaattaaaaa	1.0	0.870
		V$IRF7.01	11440	(+)	tgaacccaGAAAactaaagcagcaa	1.0	0.870
		V$IRF7.01	13585	(+)	aacagtagGAAAaggaatgagtaga	1.0	0.871
		V$IRF7.01	6379	(-)	aaaaaacaGAAAaggaagcctaact	1.0	0.872
		V$IRF7.01	10479	(+)	tttaagcaGAAAaggaatttgctaa	1.0	0.908
		V$ISRE.01	9692	(-)	gagatgtttcaaagGAAActgtcta	1.0	0.850
		V$ISRE.02	6905	(+)	aatcatttagaaatGAAAcagaatt	1.0	0.888
		V$ISRE.02	3227	(-)	ctctaattaaaaaaGAAAatgaaaa	1.0	0.895
	V$IRXF	V$IRX3.01	12800	(+)	gctaCATGcaaac	1.0	0.864
		V$IRX6.01	12799	(-)	tttgCATGtagct	1.0	0.850
	V$KLFS	V$BKLF.01	8570	(-)	aaactGGGTgtgaccttgg	1.0	0.955
		V$BKLF.01	13939	(-)	tagccGGGTgtggtggtgg	1.0	0.965
		V$BTEB3.01	5143	(-)	tttttgagatGGAGtctcg	1.0	0.934
		V$BTEB3.01	5370	(+)	aggctggagtGGAGtggtg	1.0	0.934
		V$BTEB3.01	9606	(-)	ttcttgagatGGAGtttca	1.0	0.941
		V$BTEB3.01	8754	(+)	cctccagcaaGGAGttgtg	1.0	0.950
		V$BTEB3.01	9915	(-)	acgcagtcagGGAGtagtt	1.0	0.961
		V$EKLF.01	8668	(+)	aaaggcacctgGGGTgaat	1.0	0.901
		V$EKLF.01	9890	(-)	aggtacagccaGGGTcaga	1.0	0.911
		V$EKLF.01	12835	(-)	cccctctcagaGGGTtcat	1.0	0.926
		V$EKLF.01	11141	(+)	tgaatcagcaaGGGTgttt	1.0	0.926
		V$EKLF.01	13242	(+)	ctgggcagtgaGGGTgcag	1.0	0.941
		V$GKLF.01	7190	(-)	aaaaatcagAGGGcagagc	1.0	0.869
		V$GKLF.01	3584	(+)	gcaaaaggaAGGGtgagaa	1.0	0.886
		V$GKLF.01	7470	(-)	taggaaacaAGGGaggagg	1.0	0.909
		V$GKLF.01	13222	(+)	cagaaaaaaAGGGctgggt	1.0	0.953
		V$GKLF.01	10106	(-)	aaaaaaaaaAGGGtggggg	1.0	0.973
		V$GKLF.02	10758	(-)	ctggggtcAAAGgcagcta	1.0	0.966
		V$GKLF.02	3189	(+)	tagtttttAAAGgaaaatg	1.0	0.976
		V$GKLF.02	9696	(-)	gatgtttcAAAGgaaactg	1.0	0.986
		V$GKLF.03	13465	(+)	tgtgggggcGTGGcttaac	1.0	0.985
		V$GKLF.03	6571	(-)	tagcggggcGTGGcggtgt	1.0	0.995
		V$IKLF.01	12508	(-)	gagcaGGGTgggaggcaca	1.0	0.913
		V$KKLF.01	5166	(-)	ttgtgtgtgGGGGggtttt	1.0	0.932
		V$KKLF.01	13460	(+)	ccaggtgtgGGGGcgtggc	1.0	0.952
		V$KLF12.01	5391	(-)	ggttgcaGTGGggtaagac	1.0	0.916
		V$KLF12.01	9834	(-)	cagtccaGTGGgggtgaaa	1.0	0.916
		V$KLF12.01	10386	(-)	aggcgcaGTGGctaacacc	1.0	0.938
		V$KLF12.01	11461	(-)	aagaacgGTGGccacttgc	1.0	0.940
		V$KLF12.01	10615	(-)	gtgtccaGTGGtgacaaca	1.0	0.962
		V$KLF2.01	8241	(-)	ggcgtGGGTggcgggcgcc	1.0	0.981
		V$KLF2.01	9383	(+)	gaggtGGGTggatcacctg	1.0	0.981
		V$KLF2.01	8333	(-)	gagatGGGTggatcacaag	1.0	0.991
		V$KLF2.01	10101	(-)	aaaaaGGGTgggggagcag	1.0	0.996
		V$KLF6.01	13463	(+)	ggtgtgGGGGcgtggctta	1.0	0.892
		V$KLF7.02	6661	(-)	gaggcgGGCGgattgcctg	1.0	0.897
	V$LEFF	V$LEF1.01	9108	(-)	caggcagCAAAggctcg	1.0	0.868
		V$LEF1.01	12628	(-)	gaggcaaCAAAgcagct	1.0	0.903
		V$LEF1.02	5711	(-)	aactagtCAAAgaaata	1.0	0.941
		V$LEF1.02	10120	(-)	tcagtctCAAAgaaaaa	1.0	0.947
		V$LEF1.02	10760	(-)	ctggggtCAAAggcagc	1.0	0.949
		V$LEF1.02	10080	(-)	gaagagtCAAAgaaatg	1.0	0.950
		V$LEF1.02	11611	(-)	ctgggctCAAAgtgatc	1.0	0.954
		V$LEF1.02	9698	(-)	gatgtttCAAAggaaac	1.0	0.970
		V$LEF1.02	9150	(-)	aagatatCAAAgtagat	1.0	0.978
		V$LEF1.03	8495	(-)	ataataTCAAgggagtc	1.0	0.821
		V$LEF1.04	3730	(+)	gctgtaTCAAgcaaagt	1.0	0.841
		V$LEF1.04	4494	(+)	atttatTCAAttaattt	1.0	0.846
		V$LEF1.04	12388	(+)	aaaagaTCAAtgtaggg	1.0	0.855
		V$LEF1.04	5221	(+)	ataggtTCAAtaagtaa	1.0	0.856
		V$LEF1.04	14185	(+)	tctctaTCAAtaatgag	1.0	0.905
		V$LEF1.04	4826	(+)	agataaTCAAttagtat	1.0	0.923
		V$TCF7L1.01	12296	(-)	ataacatCAAAtttcat	1.0	0.868
		V$TCF7L1.01	11116	(+)	taatcatCAAAaaggca	1.0	0.876
		V$TCF7L1.01	8865	(+)	cacatatCAAAaaattc	1.0	0.881
	V$LHXF	V$ISL1.01	11567	(-)	tttgggaggTAATgagctttggg	1.0	0.850
		V$ISL1.01	5301	(+)	ttatttcatTAATgtttccaatt	1.0	0.856
		V$ISL1.01	5298	(-)	tggaaacatTAATgaaataaaaa	1.0	0.859
		V$ISL1.01	4217	(+)	ttctgaggaTAATgcatttccaa	1.0	0.876
		V$ISL1.01	6288	(+)	tggaggttgTAATgagccaagat	1.0	0.889
		V$ISL1.01	7243	(+)	ttttgtcttTAATgtctctttct	1.0	0.892
		V$ISL1.01	3258	(+)	atgagaagtTAATgtctcgatct	1.0	0.902
		V$ISL2.01	5297	(+)	atttttatttcATTAatgtttcc	1.0	0.876
		V$ISL2.01	11224	(-)	acatttaaaaaATTAaaatacag	1.0	0.878
		V$ISL2.01	9062	(-)	tgcagaaaagaATTAacattggc	1.0	0.880
		V$ISL2.01	14203	(-)	cttactaagcaATTAcaacccac	1.0	0.880
		V$ISL2.01	11991	(+)	tgaagaaaaaaATTAaaatccca	1.0	0.883
		V$ISL2.01	4511	(-)	tatctcaaaaaATTAaaaaaaaa	1.0	0.888
		V$ISL2.01	12081	(-)	tactcaaaaaaATTAaaaattaa	1.0	0.889
		V$ISL2.01	6938	(-)	acaagcaacttATTAacttggag	1.0	0.890
		V$ISL2.01	4497	(-)	aaaaaaaaaaaATTAattgaata	1.0	0.914
		V$ISL2.01	4492	(+)	ttatttattcaATTAattttttt	1.0	0.919
		V$ISL2.01	4824	(+)	aaagataatcaATTAgtatattt	1.0	0.945
		V$LHX1.01	12080	(+)	tttaatttttAATTtttttgagt	1.0	0.826
		V$LHX1.01	3234	(+)	tttcttttttAATTagagctgtc	1.0	0.926
		V$LHX2.01	6579	(+)	acgccccgctAATTgttcttttg	1.0	0.858
		V$LHX2.01	4825	(-)	aaaatatactAATTgattatctt	1.0	0.869
		V$LHX3.01	11992	(-)	atgggattTTAAtttttttcttc	1.0	0.810
		V$LHX3.01	11223	(+)	tctgtattTTAAttttttaaatg	1.0	0.810
		V$LHX3.01	4510	(+)	ttttttttTTAAttttttgagat	1.0	0.813
		V$LHX3.01	5286	(+)	gccactttTTAAtttttatttca	1.0	0.813
		V$LHX3.01	12073	(+)	ttctttttTTAAtttttaatttt	1.0	0.813
		V$LHX3.01	11242	(+)	aatgtaaaTTAAtaatgatctgt	1.0	0.846
		V$LHX3.01	5892	(-)	atccccagTTAAtttttgtattt	1.0	0.861
		V$LHX3.01	6835	(-)	tagcaaaaTTAAatatataggta	1.0	0.866
		V$LHX3.01	11239	(-)	gatcattaTTAAtttacatttaa	1.0	0.871
		V$LHX3.01	6838	(+)	ctatatatTTAAttttgctattg	1.0	0.882
		V$LHX3.01	4496	(+)	ttattcaaTTAAttttttttttt	1.0	0.908
		V$LHX3.01	2940	(+)	atagaataTTAAttatccattgg	1.0	0.912
		V$LHX3.01	4493	(-)	aaaaaaaaTTAAttgaataaata	1.0	0.925
		V$LHX3.02	12069	(+)	ctttttcttttttTAATttttaa	1.0	0.822
		V$LHX3.02	7568	(+)	aaaaatttaaagaTAATatgtgc	1.0	0.826
		V$LHX3.02	4506	(+)	aatttttttttttTAATtttttg	1.0	0.829
		V$LHX3.02	11243	(-)	cacagatcattatTAATttacat	1.0	0.831
		V$LHX3.02	5636	(-)	ttccaagaaaactTAATgtggac	1.0	0.837
		V$LHX3.02	5896	(-)	cacaatccccagtTAATttttgt	1.0	0.839
		V$LHX3.02	6747	(+)	gaatttgaatgaaTAATttggaa	1.0	0.845
		V$LHX3.02	12076	(+)	tttttttaattttTAATtttttt	1.0	0.846
		V$LHX3.02	12259	(-)	tatgcagaatattTAATaacaca	1.0	0.850
		V$LHX3.02	11915	(-)	agaaaaatattttTAATtatatg	1.0	0.853
		V$LHX3.02	12273	(+)	ttctgcataaagaTAATtttaag	1.0	0.863
		V$LHX3.02	3230	(+)	tcattttctttttTAATtagagc	1.0	0.872
		V$LHX3.02	12541	(+)	gacaacaaatagaTAATtggctt	1.0	0.907
		V$LHX3.02	6834	(+)	ctacctatatattTAATtttgct	1.0	0.950
		V$LHX4.01	12546	(-)	tacggaagccAATTatctatttg	1.0	0.860
		V$LHX6.01	14186	(+)	ctctatcaaTAATgagtgtgggt	1.0	0.845
		V$LHX6.01	6937	(+)	actccaagtTAATaagttgcttg	1.0	0.857
		V$LHX6.01	4820	(+)	atttaaagaTAATcaattagtat	1.0	0.858
		V$LHX6.01	7892	(-)	ttttactgcTAATtatgcagctg	1.0	0.918
		V$LHX6.01	2941	(-)	cccaatggaTAATtaatattcta	1.0	0.931
		V$LHX6.01	3235	(-)	ggacagctcTAATtaaaaaagaa	1.0	0.947
		V$LHX8.01	12545	(+)	acaaatagatAATTggcttccgt	1.0	0.816
		V$LHX8.01	6580	(-)	acaaaagaacAATTagcggggcg	1.0	0.832
		V$LHX8.01	7891	(+)	acagctgcatAATTagcagtaaa	1.0	0.897
		V$LMX1A.01	11910	(+)	tgaaacatatAATTaaaaatatt	1.0	0.929
		V$LMX1B.01	2945	(-)	gtctcccaatggaTAATtaatat	1.0	0.911
		V$LMX1B.01	6933	(+)	tgttactccaagtTAATaagttg	1.0	0.911
		V$LMX1B.01	11906	(+)	aaaatgaaacataTAATtaaaaa	1.0	0.914
		V$LMX1B.01	5302	(-)	aaattggaaacatTAATgaaata	1.0	0.925
		V$LMX1B.01	8401	(-)	aagcaaataaagaTAATaaaatg	1.0	0.929
		V$LMX1B.01	2936	(+)	tccaatagaatatTAATtatcca	1.0	0.954
		V$LMX1B.01	11238	(+)	tttaaatgtaaatTAATaatgat	1.0	0.960
		V$LMX1B.02	11911	(-)	aaatatttttAATTatatgtttc	1.0	0.912
	V$LTFM	V$LACTOFERRIN.01	4617	(-)	gGCACtaga	1.0	0.897
		V$LACTOFERRIN.01	4653	(+)	gGCACgtgc	1.0	0.897
	V$LTSM	V$LTSM.01	3020	(-)	cacccaccacCATCt	1.0	0.834
		V$LTSM.01	12294	(-)	catcaaatttCATCt	1.0	0.919
		V$LTSM.01	11861	(-)	aatctattccCATCa	1.0	0.940
		V$LTSM.01	13092	(-)	catctgcctcCATCt	1.0	0.979
		V$LTSM.02	13083	(-)	ccatctagagCATCt	1.0	0.967
		V$LTSM.02	13102	(-)	gcatcacaacCATCt	1.0	0.971
		V$LTSM.02	8312	(-)	agatcgagacCATCc	1.0	0.974
		V$LTSM.02	14002	(-)	agatcgagacCATCc	1.0	0.974
		V$LTSM.03	8016	(-)	ATCCtacagaaatac	1.0	0.854
	V$MAZF	V$MAZ.01	8715	(-)	ctggGAGGcgacc	1.0	0.901
		V$MAZ.01	10358	(-)	ttggGAGGcgaag	1.0	0.921
		V$MAZ.01	6119	(+)	agccGAGGcgaga	1.0	0.930
		V$MAZR.01	5167	(-)	tgtgggGGGGttt	1.0	0.909
	V$MEF2	V$MEF2.01	6049	(+)	ttcaaaaaTAAAaataaaaagtc	1.0	0.800
		V$MEF2.04	10275	(-)	atctctactaaAAATacaaaatt	1.0	0.805
		V$MEF2.06	5589	(-)	caaaatattagAAATaggccagg	1.0	0.881
		V$MEF2.06	12479	(-)	cagaaaacaaaAAATacaacaga	1.0	0.888
		V$MEF2.06	7697	(+)	ctggtttttagAAATatatcctt	1.0	0.898
		V$MEF2.06	4239	(-)	ctatttgccaaAAATatctccct	1.0	0.943
		V$SL1.01	5209	(-)	attgaacCTATcagtaacaaaac	1.0	0.845
		V$SL1.01	12207	(+)	gatcataCTATatatggctctat	1.0	0.847
		V$SL1.01	5424	(-)	gtcccagCTATttacaaggctga	1.0	0.866
		V$SL1.01	12111	(+)	ggtatatCTATttatggggtata	1.0	0.877
		V$SL1.01	14181	(+)	tttttctCTATcaataatgagtg	1.0	0.884
		V$SL1.01	12023	(+)	atgaaaaCTATtgttatcatttt	1.0	0.901
		V$SL1.01	4386	(-)	ctttataCTATaaatattttaca	1.0	0.910
		V$SL1.01	13698	(+)	caaaataCTATgaatagtattta	1.0	0.913
		V$SL1.01	5588	(+)	gcctggcCTATttctaatatttt	1.0	0.933
		V$SL1.01	13699	(-)	gtaaataCTATtcatagtatttt	1.0	0.948
	V$MEF3	V$MEF3.01	9116	(-)	aggTCAGgcagca	1.0	0.912
		V$MEF3.01	10313	(+)	tggTCAGgctggt	1.0	0.918
		V$MEF3.01	10440	(+)	tggTCAGggtttg	1.0	0.933
		V$SIX.01	8936	(+)	agtTCAGgtacag	1.0	0.893
		V$SIX.01	13263	(-)	tatTCAGgtctca	1.0	0.945
		V$SIX2.02	10870	(-)	agcTCAGctttta	1.0	0.942
		V$SIX2.02	11172	(-)	cagTCAGgtttgc	1.0	0.950
		V$SIX2.02	3869	(-)	aaaTCAGtttaca	1.0	0.957
		V$SIX2.02	12608	(+)	ggcTCAGcttgcg	1.0	0.964
	V$MITF	V$MIT.01	12501	(+)	ggtgtCATGtgcctc	1.0	0.955
		V$MIT.01	11700	(-)	acaggCATGtgccac	1.0	0.956
		V$MIT.01	10249	(+)	acagtCATGtgccac	1.0	0.959
	V$MIZ1	V$MIZ1.01	7192	(+)	tctgcCCTCtg	1.0	0.994
	V$MOKF	V$MOK2.02	12986	(+)	acaatcagaagtaCCTTgggt	1.0	0.980
		V$MOK2.02	6986	(+)	gttttcttaggaaCCTTgctt	1.0	0.983
		V$MOK2.02	9893	(+)	gaccctggctgtaCCTTtctt	1.0	0.984
		V$MOK2.02	7183	(-)	tcagagggcagagCCTTagtg	1.0	0.986
		V$MOK2.02	11094	(+)	gcctaatagagagCCTTgcat	1.0	0.991
		V$MOK2.02	13806	(+)	ttttgagacggagCCTTgctc	1.0	0.991
		V$MOK2.02	8665	(-)	ttcaccccaggtgCCTTtccg	1.0	0.992
		V$MOK2.02	9099	(+)	agaaaccaccgagCCTTtgct	1.0	0.994
	V$MYBL	V$CMYB.01	6306	(+)	aagattgcaCAACtgcactgc	1.0	0.905
		V$CMYB.01	11510	(-)	ccttgttcaCAACtgtttata	1.0	0.909
		V$CMYB.01	5245	(-)	taaagaataCAACagacaata	1.0	0.942
		V$CMYB.01	12474	(-)	caaaaaataCAACagacagtg	1.0	0.945
		V$CMYB.01	5668	(+)	taaatattgCAACtggcctat	1.0	0.960
		V$CMYB.01	9844	(-)	gtttaggaaCAACagtccagt	1.0	0.972
		V$CMYB.01	5622	(+)	gtgttagacCAACtgtccaca	1.0	0.987
		V$MYBL1.01	10582	(+)	catactgtaggACGGttccca	1.0	0.833
		V$MYBL1.02	10020	(+)	cttcttcataAACTgtctttg	1.0	0.833
		V$MYBL1.02	6817	(-)	gtagataatgAACTgccaaac	1.0	0.843
		V$MYBL1.02	9971	(+)	tgcttttgtaAACTgccattt	1.0	0.846
		V$VMYB.02	8950	(-)	cctaactggtAACGgggattt	1.0	0.965
		V$VMYB.04	13471	(+)	ggcgtggcttAACGtggagtt	1.0	0.857
		V$VMYB.05	12330	(+)	ttaagagattAACGctatgaa	1.0	0.900
		V$VMYB.05	11306	(-)	cttctgtgaaAACGgaggaca	1.0	0.936
		V$VMYB.05	8653	(+)	caaaattgcaAACGgaaaggc	1.0	0.942
		V$VMYB.05	4856	(+)	gacttaggaaAACGgttttca	1.0	0.953
[truncated: 2,906 more rows]
